# Supplementary material for: Tetra­quinolinium ditelluro(VI)octa­vanadate(V) octa­hydrate
Source: Acta Crystallogr Sect E Struct Rep Online. 2013 Oct 12;69(Pt 11):m595–6. doi: 10.1107/S1600536813027347 (PMC3884254; doi:10.1107/S1600536813027347)
Supplement: Supplementary file 1 [file e-69-0m595-sup1.cif]

##############################################################################
#                                                                            #
# This CIF contains the data in a paper accepted for publication in          #
# Acta Crystallographica Section E. It conforms to the requirements of       #
# Notes for Authors for Acta Crystallographica Section E, and has been       #
# peer reviewed under the auspices of the IUCr Commission on Journals.       #
#                                                                            #
# Full details of the Crystallographic Information File format               #
# are given in the paper "The Crystallographic Information File (CIF):       #
# a New Standard Archive File for Crystallography" by S. R. Hall, F. H.      #
# Allen and I. D. Brown [Acta Cryst. (1991), A47, 655-685].                  #
#                                                                            #
# The current version of the core CIF dictionary is obtainable from          #
# ftp://ftp.iucr.org/pub/cif_core.dic.                                       #
#                                                                            #
# Software is freely available for graphical display of the structure(s)     #
# in this CIF. For information consult the CIF software page                 #
# http://www.iucr.org/resources/cif/software.                                #
#                                                                            #
# This file may be used for bona fide research purposes within the           #
# scientific community so long as proper attribution is given to the journal # 
# article from which it was obtained.                                        #
#                                                                            #
##############################################################################
data_I
_audit_creation_method     SHELXL-97
_journal_date_recd_electronic     2013-10-03
_journal_date_accepted     2013-10-04
_journal_name_full     'Acta Crystallographica, Section E'
_journal_year     2013
_journal_volume     69
_journal_issue     11
_journal_page_first     m595
_journal_page_last     m596
_journal_paper_category     QM
_journal_paper_doi     10.1107/S1600536813027347
_journal_coeditor_code     HB7146
_publ_contact_author_name     'Dr  Samah Akriche Toumi'
_publ_contact_author_address
;
Laboratoire de Chimie des Mat\'eriaux
Facult\'e des Sciences de Bizerte
7021 Zarzouna Bizerte
Tunisia
;
_publ_contact_author_email     'samah.akriche@fsb.rnu.tn'
_publ_contact_author_fax     '216 72 590 566'
_publ_contact_author_phone     '216 72 591 906'
_publ_section_title
;
Tetraquinolinium ditelluro(VI)octavanadate(V) octahydrate
;
loop_
    _publ_author_name
    _publ_author_footnote
    _publ_author_address
    'Sirine Toumi' .
;
Laboratoire de chimie des Mat\'eriaux
Facult\'e des Sciences de Bizerte
7021 Zarzouna Bizerte
Tunisia
;
    'Samah Akriche Toumi' .
;
Laboratoire de chimie des Mat\'eriaux
Facult\'e des Sciences de Bizerte
7021 Zarzouna Bizerte
Tunisia
;
    'Mohamed Rzaigui' .
;
Laboratoire de chimie des Mat\'eriaux
Facult\'e des Sciences de Bizerte
7021 Zarzouna Bizerte
Tunisia
;
_database_code_depnum_ccdc_archive     'CCDC 964952'
_chemical_name_systematic
;
Tetraquinolinium ditelluro(VI)octavanadate(V) octahydrate
;
_chemical_name_common     ?
_chemical_formula_moiety     '4(C9 H8 N +), O28 Te2 V8 4-, 8(H2 O)'
_chemical_formula_sum     'C36 H48 N4 O36 Te2 V8'
_chemical_formula_iupac     '(C9 H8 N)4 [Te2 V8 O28], 8H2 O'
_chemical_formula_weight     1775.50
_chemical_melting_point     ?
_symmetry_cell_setting     triclinic
_symmetry_space_group_name_H-M     'P -1'
_symmetry_space_group_name_Hall     '-P 1'
loop_
    _symmetry_equiv_pos_as_xyz
    'x, y, z'
    '-x, -y, -z'
_cell_length_a     10.907(3)
_cell_length_b     11.302(3)
_cell_length_c     13.169(2)
_cell_angle_alpha     106.45(4)
_cell_angle_beta     107.71(4)
_cell_angle_gamma     105.34(4)
_cell_volume     1369.4(6)
_cell_formula_units_Z     1
_cell_measurement_reflns_used     25
_cell_measurement_theta_min     9
_cell_measurement_theta_max     11
_cell_measurement_temperature     295
_exptl_crystal_description     Rectangular
_exptl_crystal_colour     yellow
_exptl_crystal_size_max     0.19
_exptl_crystal_size_mid     0.15
_exptl_crystal_size_min     0.09
_exptl_crystal_density_diffrn     2.153
_exptl_crystal_density_meas     ?
_exptl_crystal_density_method     'not measured'
_exptl_crystal_F_000     868
_exptl_absorpt_coefficient_mu     1.279
_exptl_absorpt_correction_type     analytical
_exptl_absorpt_process_details
;
(Alcock, 1970)
;
_exptl_absorpt_correction_T_min     0.5613
_exptl_absorpt_correction_T_max     0.7250
_diffrn_ambient_temperature     295
_diffrn_radiation_type     AgK\a
_diffrn_radiation_wavelength     0.56087
_diffrn_radiation_source     'fine-focus sealed tube'
_diffrn_radiation_monochromator     graphite
_diffrn_measurement_device_type     'Enraf--Nonius CAD-4'
_diffrn_measurement_device     '\k-geometry diffractometer'
_diffrn_measurement_method     'non-profiled omega scans'
_diffrn_reflns_number     16455
_diffrn_reflns_av_R_equivalents     0.0448
_diffrn_reflns_av_sigmaI/netI     0.1243
_diffrn_reflns_theta_min     2.33
_diffrn_reflns_theta_max     27.98
_diffrn_reflns_theta_full     27.98
_diffrn_measured_fraction_theta_max     0.987
_diffrn_measured_fraction_theta_full     0.987
_diffrn_reflns_limit_h_min     -18
_diffrn_reflns_limit_h_max     17
_diffrn_reflns_limit_k_min     -18
_diffrn_reflns_limit_k_max     18
_diffrn_reflns_limit_l_min     -3
_diffrn_reflns_limit_l_max     22
_diffrn_standards_number     2
_diffrn_standards_interval_time     120
_diffrn_standards_decay_%     4
loop_
    _diffrn_standard_refln_index_h
    _diffrn_standard_refln_index_k
    _diffrn_standard_refln_index_l
    1 -2 7
    -5 -3 6
_refine_special_details
;
Refinement of <i>F</i>^2^ against ALL reflections. The weighted <i>R</i>-factor
<i>wR</i> and goodness of fit <i>S</i> are based on <i>F</i>^2^, conventional
<i>R</i>-factors <i>R</i> are based on <i>F</i>, with <i>F</i> set to zero for
negative <i>F</i>^2^. The threshold expression of <i>F</i>^2^ >
\s(<i>F</i>^2^) is used only for calculating <i>R</i>-factors(gt) <i>etc</i>.
and is not relevant to the choice of reflections for refinement.
<i>R</i>-factors based on <i>F</i>^2^ are statistically about twice as large
as those based on <i>F</i>, and <i>R</i>- factors based on ALL data will be
even larger.
;
_reflns_number_total     13245
_reflns_number_gt     6549
_reflns_threshold_expression     I>2sigma(I)
_refine_ls_structure_factor_coef     Fsqd
_refine_ls_matrix_type     full
_refine_ls_R_factor_all     0.2169
_refine_ls_R_factor_gt     0.1150
_refine_ls_wR_factor_gt     0.2635
_refine_ls_wR_factor_ref     0.3079
_refine_ls_goodness_of_fit_ref     1.047
_refine_ls_restrained_S_all     1.046
_refine_ls_number_reflns     13245
_refine_ls_number_parameters     385
_refine_ls_number_restraints     20
_refine_ls_hydrogen_treatment     mixed
_refine_ls_weighting_scheme     calc
_refine_ls_weighting_details
        'calc w=1/[\s^2^(Fo^2^)+(0.0978P)^2^+22.5177P] where P=(Fo^2^+2Fc^2^)/3'
_atom_sites_solution_hydrogens     geom
_atom_sites_solution_primary     direct
_atom_sites_solution_secondary     difmap
_refine_ls_shift/su_max     0.000
_refine_ls_shift/su_mean     0.000
_refine_diff_density_max     3.113
_refine_diff_density_min     -2.279
_refine_ls_extinction_method     none
_refine_ls_extinction_coef     ?
loop_
    _atom_type_symbol
    _atom_type_description
    _atom_type_scat_dispersion_real
    _atom_type_scat_dispersion_imag
    _atom_type_scat_source
    'C' 'C' 0.0015 0.0009
                         'International Tables Vol C Tables 4.2.6.8 and 6.1.1.4'
    'H' 'H' 0.0000 0.0000
                         'International Tables Vol C Tables 4.2.6.8 and 6.1.1.4'
    'N' 'N' 0.0030 0.0019
                         'International Tables Vol C Tables 4.2.6.8 and 6.1.1.4'
    'O' 'O' 0.0056 0.0036
                         'International Tables Vol C Tables 4.2.6.8 and 6.1.1.4'
    'Te' 'Te' -0.9710 1.0960
                         'International Tables Vol C Tables 4.2.6.8 and 6.1.1.4'
    'V' 'V' 0.2276 0.3376
                         'International Tables Vol C Tables 4.2.6.8 and 6.1.1.4'
_computing_data_collection     'CAD-4 EXPRESS (Enraf--Nonius, 1994)'
_computing_cell_refinement     'CAD-4 EXPRESS (Enraf--Nonius, 1994)'
_computing_data_reduction     'XCAD4 (Harms & Wocadlo, 1996)'
_computing_structure_solution     'SHELXS97 (Sheldrick, 2008)'
_computing_structure_refinement     'SHELXL97 (Sheldrick, 2008)'
_computing_molecular_graphics
;
ORTEP-3 for Windows (Farrugia, 2012) and DIAMOND (Brandenburg & Putz,
2005)
;
_computing_publication_material
;
WinGX (Farrugia, 2012)
;
loop_
    _atom_site_type_symbol
    _atom_site_label
    _atom_site_fract_x
    _atom_site_fract_y
    _atom_site_fract_z
    _atom_site_U_iso_or_equiv
    _atom_site_adp_type
    _atom_site_calc_flag
    _atom_site_refinement_flags
    _atom_site_occupancy
    _atom_site_symmetry_multiplicity
    _atom_site_disorder_assembly
    _atom_site_disorder_group
    Te Te1 0.16225(7) 0.58886(7) 0.58253(6) 0.03140(18) Uani d U 1 1 . .
    V V1 0.05217(14) 0.27420(12) 0.49481(12) 0.0177(2) Uani d . 1 1 . .
    V V2 0.03656(13) 0.57033(13) 0.32457(11) 0.0166(2) Uani d . 1 1 . .
    V V3 0.23652(14) 0.42319(14) 0.39532(13) 0.0213(3) Uani d . 1 1 . .
    V V4 0.07774(16) 0.74944(13) 0.76322(12) 0.0215(3) Uani d . 1 1 . .
    O O1 0.1649(8) 0.8702(7) 0.8882(6) 0.0356(16) Uani d . 1 1 . .
    O O2 -0.0552(6) 0.1678(5) 0.3401(5) 0.0198(10) Uani d . 1 1 . .
    O O3 0.2094(6) 0.3145(6) 0.4763(5) 0.0209(11) Uani d . 1 1 . .
    O O4 0.1186(7) 0.6932(7) 0.4925(6) 0.03140(18) Uani d U 1 1 . .
    O O5 0.0293(7) 0.6753(6) 0.2649(6) 0.0261(12) Uani d . 1 1 . .
    O O6 -0.0685(6) 0.4051(5) 0.2031(5) 0.0209(11) Uani d . 1 1 . .
    O O7 0.0538(8) 0.1673(6) 0.5536(6) 0.0289(14) Uani d . 1 1 . .
    O O8 0.1039(6) 0.2887(5) 0.2588(5) 0.0208(11) Uani d . 1 1 . .
    O O9 0.3794(7) 0.4249(7) 0.3844(7) 0.0322(14) Uani d . 1 1 . .
    O O10 -0.0326(7) 0.5676(7) 0.5778(6) 0.03140(18) Uani d U 1 1 . .
    O O11 0.3065(6) 0.5744(6) 0.5518(5) 0.0233(11) Uani d . 1 1 . .
    O O12 0.1318(7) 0.4462(7) 0.6351(6) 0.03140(18) Uani d U 1 1 . .
    O O13 0.2328(6) 0.7205(6) 0.7204(5) 0.0215(11) Uani d . 1 1 . .
    O O14 0.1984(6) 0.5518(6) 0.3384(5) 0.0203(10) Uani d . 1 1 . .
    O O1W 0.0759(8) 0.0847(6) 0.7344(6) 0.0335(15) Uani d D 1 1 . .
    H H1W1 0.067(3) 0.118(3) 0.683(2) 0.040 Uiso d D 1 1 . .
    H H2W1 0.0671 0.0039 0.7102 0.040 Uiso d D 1 1 . .
    O O2W 1.1818(11) 0.1180(8) 1.1089(9) 0.060(3) Uani d D 1 1 . .
    H H1W2 1.176(13) 0.185(2) 1.154(12) 0.072 Uiso d D 1 1 . .
    H H2W2 1.1280 0.0421 1.0989 0.072 Uiso d D 1 1 . .
    O O3W 0.9613(14) 0.3830(8) 1.0059(9) 0.065(3) Uani d D 1 1 . .
    H H1W3 0.947(18) 0.401(9) 1.068(8) 0.078 Uiso d D 1 1 . .
    H H2W3 0.9696 0.3095 0.9801 0.078 Uiso d D 1 1 . .
    O O4W 0.9969(13) 0.1478(11) 0.9221(9) 0.067(3) Uani d D 1 1 . .
    H H1W4 1.0634(19) 0.121(3) 0.936(5) 0.081 Uiso d D 1 1 . .
    H H2W4 0.947(3) 0.1236(17) 0.8506(12) 0.081 Uiso d D 1 1 . .
    N N1 0.3469(8) 0.2174(8) 0.8833(7) 0.0351(18) Uani d . 1 1 . .
    H H1 0.2632 0.1746 0.8307 0.042 Uiso calc RD 1 1 . .
    N N2 0.4422(8) 0.7675(7) 0.4207(8) 0.0297(16) Uani d . 1 1 . .
    H H2 0.3644 0.7027 0.3982 0.036 Uiso calc R 1 1 . .
    C C1 0.4842(14) 0.4522(13) 0.7670(11) 0.046(3) Uani d . 1 1 . .
    H H1A 0.4551 0.4753 0.7040 0.056 Uiso calc R 1 1 . .
    C C2 0.6262(15) 0.5203(13) 0.8545(13) 0.049(3) Uani d . 1 1 . .
    H H2A 0.6894 0.5873 0.8470 0.059 Uiso calc R 1 1 . .
    C C3 0.6670(12) 0.4882(11) 0.9452(13) 0.047(3) Uani d . 1 1 . .
    H H3 0.7581 0.5342 1.0011 0.056 Uiso calc R 1 1 . .
    C C4 0.5747(10) 0.3857(10) 0.9581(9) 0.0305(18) Uani d . 1 1 . .
    C C5 0.6157(12) 0.3427(12) 1.0502(11) 0.047(3) Uani d . 1 1 . .
    H H5 0.7075 0.3808 1.1049 0.056 Uiso calc R 1 1 . .
    C C6 0.5166(14) 0.2435(13) 1.0568(11) 0.047(3) Uani d . 1 1 . .
    H H6 0.5410 0.2175 1.1186 0.056 Uiso calc R 1 1 . .
    C C7 0.3861(11) 0.1844(11) 0.9754(10) 0.039(2) Uani d . 1 1 . .
    H H7 0.3207 0.1189 0.9825 0.046 Uiso calc R 1 1 . .
    C C8 0.3937(12) 0.3527(12) 0.7797(10) 0.040(2) Uani d . 1 1 . .
    H H8 0.3017 0.3089 0.7251 0.048 Uiso calc R 1 1 . .
    C C9 0.4371(9) 0.3171(9) 0.8717(8) 0.0274(17) Uani d . 1 1 . .
    C C10 0.5429(11) 0.7920(10) 0.5154(10) 0.036(2) Uani d . 1 1 . .
    H H10 0.5287 0.7373 0.5553 0.043 Uiso calc R 1 1 . .
    C C11 0.6672(12) 0.8923(12) 0.5600(12) 0.048(3) Uani d . 1 1 . .
    H H11 0.7361 0.9090 0.6306 0.057 Uiso calc R 1 1 . .
    C C12 0.6909(11) 0.9708(11) 0.4981(12) 0.043(3) Uani d . 1 1 . .
    H H12 0.7776 1.0383 0.5247 0.052 Uiso calc R 1 1 . .
    C C13 0.5836(10) 0.9467(8) 0.3967(11) 0.038(2) Uani d . 1 1 . .
    C C14 0.5994(13) 1.0189(12) 0.3266(13) 0.049(3) Uani d . 1 1 . .
    H H14 0.6845 1.0867 0.3490 0.059 Uiso calc R 1 1 . .
    C C15 0.4871(19) 0.9884(14) 0.2232(16) 0.063(4) Uani d . 1 1 . .
    H H15 0.4970 1.0390 0.1793 0.076 Uiso calc R 1 1 . .
    C C16 0.3654(17) 0.8868(15) 0.1870(15) 0.066(4) Uani d . 1 1 . .
    H H16 0.2949 0.8661 0.1159 0.080 Uiso calc R 1 1 . .
    C C17 0.3395(11) 0.8109(10) 0.2506(11) 0.038(2) Uani d . 1 1 . .
    H H17 0.2524 0.7452 0.2267 0.046 Uiso calc R 1 1 . .
    C C18 0.4533(9) 0.8398(8) 0.3537(9) 0.0289(18) Uani d . 1 1 . .
loop_
    _atom_site_aniso_label
    _atom_site_aniso_U_11
    _atom_site_aniso_U_22
    _atom_site_aniso_U_33
    _atom_site_aniso_U_12
    _atom_site_aniso_U_13
    _atom_site_aniso_U_23
    Te1 0.0292(3) 0.0266(3) 0.0309(3) 0.0036(2) 0.0090(2) 0.0112(2)
    V1 0.0244(6) 0.0124(5) 0.0195(6) 0.0075(4) 0.0102(5) 0.0092(5)
    V2 0.0188(5) 0.0153(5) 0.0169(6) 0.0046(4) 0.0073(5) 0.0100(5)
    V3 0.0195(6) 0.0223(6) 0.0271(7) 0.0087(5) 0.0126(5) 0.0129(5)
    V4 0.0271(7) 0.0146(5) 0.0144(6) 0.0031(5) 0.0058(5) 0.0018(4)
    O1 0.046(4) 0.027(3) 0.017(3) 0.003(3) 0.009(3) 0.000(2)
    O2 0.027(3) 0.012(2) 0.019(3) 0.0035(19) 0.009(2) 0.0077(19)
    O3 0.020(2) 0.022(3) 0.024(3) 0.008(2) 0.009(2) 0.014(2)
    O4 0.0292(3) 0.0266(3) 0.0309(3) 0.0036(2) 0.0090(2) 0.0112(2)
    O5 0.030(3) 0.025(3) 0.029(3) 0.011(2) 0.011(3) 0.020(3)
    O6 0.023(3) 0.011(2) 0.017(2) -0.0030(18) 0.004(2) 0.0032(18)
    O7 0.050(4) 0.018(3) 0.023(3) 0.014(3) 0.016(3) 0.013(2)
    O8 0.029(3) 0.017(2) 0.016(2) 0.007(2) 0.009(2) 0.008(2)
    O9 0.027(3) 0.042(4) 0.040(4) 0.017(3) 0.022(3) 0.022(3)
    O10 0.0292(3) 0.0266(3) 0.0309(3) 0.0036(2) 0.0090(2) 0.0112(2)
    O11 0.018(2) 0.025(3) 0.024(3) 0.003(2) 0.008(2) 0.011(2)
    O12 0.0292(3) 0.0266(3) 0.0309(3) 0.0036(2) 0.0090(2) 0.0112(2)
    O13 0.017(2) 0.019(2) 0.022(3) 0.0013(19) 0.006(2) 0.008(2)
    O14 0.017(2) 0.023(3) 0.019(3) 0.0009(19) 0.007(2) 0.011(2)
    O1W 0.047(4) 0.022(3) 0.028(3) 0.013(3) 0.009(3) 0.013(3)
    O2W 0.080(7) 0.051(5) 0.058(6) 0.021(5) 0.051(6) 0.013(5)
    O3W 0.110(9) 0.050(5) 0.043(5) 0.027(6) 0.045(6) 0.019(4)
    O4W 0.095(8) 0.075(7) 0.052(6) 0.037(6) 0.045(6) 0.032(5)
    N1 0.029(4) 0.030(4) 0.031(4) 0.001(3) 0.001(3) 0.013(3)
    N2 0.028(3) 0.016(3) 0.040(4) 0.004(3) 0.012(3) 0.009(3)
    C1 0.063(8) 0.053(7) 0.041(6) 0.026(6) 0.027(6) 0.033(6)
    C2 0.062(8) 0.040(6) 0.065(8) 0.022(6) 0.045(7) 0.025(6)
    C3 0.028(5) 0.033(5) 0.067(8) 0.000(4) 0.021(5) 0.013(5)
    C4 0.030(4) 0.030(4) 0.030(5) 0.017(4) 0.007(4) 0.010(4)
    C5 0.030(5) 0.042(6) 0.050(7) 0.000(4) -0.001(5) 0.024(5)
    C6 0.051(7) 0.046(6) 0.043(6) 0.017(5) 0.012(5) 0.025(5)
    C7 0.034(5) 0.039(5) 0.037(5) 0.002(4) 0.009(4) 0.024(4)
    C8 0.040(5) 0.046(6) 0.028(5) 0.014(5) 0.007(4) 0.016(4)
    C9 0.026(4) 0.027(4) 0.030(4) 0.004(3) 0.013(3) 0.016(3)
    C10 0.037(5) 0.030(4) 0.043(6) 0.015(4) 0.020(5) 0.012(4)
    C11 0.030(5) 0.043(6) 0.059(8) 0.016(5) 0.008(5) 0.014(6)
    C12 0.026(4) 0.029(5) 0.065(8) 0.003(4) 0.019(5) 0.013(5)
    C13 0.030(4) 0.011(3) 0.064(7) -0.001(3) 0.021(5) 0.008(4)
    C14 0.039(6) 0.036(5) 0.073(9) 0.002(4) 0.026(6) 0.030(6)
    C15 0.098(12) 0.043(7) 0.092(12) 0.033(8) 0.075(11) 0.042(8)
    C16 0.063(9) 0.047(7) 0.061(9) 0.028(7) 0.001(7) 0.002(7)
    C17 0.034(5) 0.025(4) 0.052(7) 0.006(4) 0.017(5) 0.018(4)
    C18 0.025(4) 0.011(3) 0.043(5) -0.003(3) 0.018(4) 0.005(3)
_geom_special_details
;
All e.s.d.'s (except the e.s.d. in the dihedral angle between two l.s. planes)
are estimated using the full covariance matrix. The cell e.s.d.'s are taken
into account individually in the estimation of e.s.d.'s in distances, angles
and torsion angles; correlations between e.s.d.'s in cell parameters are only
used when they are defined by crystal symmetry. An approximate (isotropic)
treatment of cell e.s.d.'s is used for estimating e.s.d.'s involving l.s.
planes.
;
loop_
    _geom_bond_atom_site_label_1
    _geom_bond_atom_site_label_2
    _geom_bond_site_symmetry_2
    _geom_bond_distance
    _geom_bond_publ_flag
    Te1 O13 . 1.765(6) ?
    Te1 O11 . 1.775(6) ?
    Te1 O12 . 1.918(7) ?
    Te1 O4 . 1.941(7) ?
    Te1 O10 . 2.054(7) ?
    Te1 O10 2_566 2.080(7) ?
    Te1 V4 . 3.095(2) ?
    Te1 V3 . 3.105(2) ?
    Te1 V1 . 3.161(2) ?
    Te1 V2 . 3.1740(18) ?
    Te1 Te1 2_566 3.220(3) ?
    V1 O7 . 1.610(6) ?
    V1 O3 . 1.764(6) ?
    V1 O2 . 1.840(6) ?
    V1 O12 . 2.010(7) ?
    V1 O4 2_566 2.037(7) ?
    V1 O10 2_566 2.281(7) ?
    V1 V2 2_566 3.101(2) ?
    V1 V3 . 3.107(2) ?
    V2 O5 . 1.603(6) ?
    V2 O14 . 1.793(6) ?
    V2 O6 . 1.849(6) ?
    V2 O4 . 2.005(7) ?
    V2 O12 2_566 2.039(7) ?
    V2 O10 2_566 2.285(7) ?
    V2 V1 2_566 3.101(2) ?
    V3 O9 . 1.604(7) ?
    V3 O8 . 1.828(6) ?
    V3 O3 . 1.864(6) ?
    V3 O14 . 1.895(6) ?
    V3 O11 . 2.027(7) ?
    V3 O10 2_566 2.380(7) ?
    V3 V4 2_566 3.117(3) ?
    V4 O1 . 1.602(7) ?
    V4 O8 2_566 1.822(6) ?
    V4 O2 2_566 1.851(6) ?
    V4 O6 2_566 1.905(6) ?
    V4 O13 . 2.013(6) ?
    V4 O10 . 2.387(7) ?
    V4 V3 2_566 3.117(3) ?
    O2 V4 2_566 1.851(6) ?
    O4 V1 2_566 2.037(7) ?
    O6 V4 2_566 1.905(6) ?
    O8 V4 2_566 1.822(6) ?
    O10 Te1 2_566 2.080(7) ?
    O10 V1 2_566 2.281(7) ?
    O10 V2 2_566 2.285(7) ?
    O10 V3 2_566 2.380(7) ?
    O12 V2 2_566 2.039(7) ?
    O1W H1W1 . 0.853(10) ?
    O1W H2W1 . 0.845(5) ?
    O2W H1W2 . 0.849(10) ?
    O2W H2W2 . 0.849(7) ?
    O3W H1W3 . 0.850(10) ?
    O3W H2W3 . 0.844(7) ?
    O4W H1W4 . 0.850(10) ?
    O4W H2W4 . 0.849(10) ?
    N1 C7 . 1.348(13) ?
    N1 C9 . 1.366(11) ?
    N1 H1 . 0.8600 ?
    N2 C10 . 1.283(14) ?
    N2 C18 . 1.372(12) ?
    N2 H2 . 0.8600 ?
    C1 C8 . 1.373(17) ?
    C1 C2 . 1.45(2) ?
    C1 H1A . 0.9300 ?
    C2 C3 . 1.328(19) ?
    C2 H2A . 0.9300 ?
    C3 C4 . 1.408(15) ?
    C3 H3 . 0.9300 ?
    C4 C9 . 1.412(13) ?
    C4 C5 . 1.423(15) ?
    C5 C6 . 1.380(17) ?
    C5 H5 . 0.9300 ?
    C6 C7 . 1.336(16) ?
    C6 H6 . 0.9300 ?
    C7 H7 . 0.9300 ?
    C8 C9 . 1.372(14) ?
    C8 H8 . 0.9300 ?
    C10 C11 . 1.339(16) ?
    C10 H10 . 0.9300 ?
    C11 C12 . 1.390(19) ?
    C11 H11 . 0.9300 ?
    C12 C13 . 1.379(18) ?
    C12 H12 . 0.9300 ?
    C13 C14 . 1.413(17) ?
    C13 C18 . 1.420(12) ?
    C14 C15 . 1.40(2) ?
    C14 H14 . 0.9300 ?
    C15 C16 . 1.34(2) ?
    C15 H15 . 0.9300 ?
    C16 C17 . 1.39(2) ?
    C16 H16 . 0.9300 ?
    C17 C18 . 1.414(16) ?
    C17 H17 . 0.9300 ?
loop_
    _geom_angle_atom_site_label_1
    _geom_angle_atom_site_label_2
    _geom_angle_atom_site_label_3
    _geom_angle_site_symmetry_1
    _geom_angle_site_symmetry_3
    _geom_angle
    _geom_angle_publ_flag
    O13 Te1 O11 . . 106.2(3) ?
    O13 Te1 O12 . . 96.4(3) ?
    O11 Te1 O12 . . 96.9(3) ?
    O13 Te1 O4 . . 96.4(3) ?
    O11 Te1 O4 . . 96.4(3) ?
    O12 Te1 O4 . . 158.2(3) ?
    O13 Te1 O10 . . 88.1(3) ?
    O11 Te1 O10 . . 165.7(3) ?
    O12 Te1 O10 . . 81.5(3) ?
    O4 Te1 O10 . . 81.3(3) ?
    O13 Te1 O10 . 2_566 165.8(3) ?
    O11 Te1 O10 . 2_566 88.0(3) ?
    O12 Te1 O10 . 2_566 81.8(3) ?
    O4 Te1 O10 . 2_566 81.4(3) ?
    O10 Te1 O10 . 2_566 77.7(3) ?
    O13 Te1 V4 . . 37.73(19) ?
    O11 Te1 V4 . . 143.9(2) ?
    O12 Te1 V4 . . 90.4(2) ?
    O4 Te1 V4 . . 89.0(2) ?
    O10 Te1 V4 . . 50.4(2) ?
    O10 Te1 V4 2_566 . 128.1(2) ?
    O13 Te1 V3 . . 144.19(19) ?
    O11 Te1 V3 . . 38.0(2) ?
    O12 Te1 V3 . . 89.5(2) ?
    O4 Te1 V3 . . 90.3(2) ?
    O10 Te1 V3 . . 127.7(2) ?
    O10 Te1 V3 2_566 . 50.0(2) ?
    V4 Te1 V3 . . 178.06(5) ?
    O13 Te1 V1 . . 133.8(2) ?
    O11 Te1 V1 . . 84.6(2) ?
    O12 Te1 V1 . . 37.4(2) ?
    O4 Te1 V1 . . 127.5(2) ?
    O10 Te1 V1 . . 85.7(2) ?
    O10 Te1 V1 2_566 . 46.1(2) ?
    V4 Te1 V1 . . 119.73(6) ?
    V3 Te1 V1 . . 59.45(5) ?
    O13 Te1 V2 . . 133.6(2) ?
    O11 Te1 V2 . . 84.3(2) ?
    O12 Te1 V2 . . 127.7(2) ?
    O4 Te1 V2 . . 37.1(2) ?
    O10 Te1 V2 . . 85.5(2) ?
    O10 Te1 V2 2_566 . 45.95(19) ?
    V4 Te1 V2 . . 118.35(5) ?
    V3 Te1 V2 . . 60.30(5) ?
    V1 Te1 V2 . . 91.45(7) ?
    O13 Te1 Te1 . 2_566 127.3(2) ?
    O11 Te1 Te1 . 2_566 126.5(2) ?
    O12 Te1 Te1 . 2_566 79.3(2) ?
    O4 Te1 Te1 . 2_566 78.9(2) ?
    O10 Te1 Te1 . 2_566 39.14(19) ?
    O10 Te1 Te1 2_566 2_566 38.5(2) ?
    V4 Te1 Te1 . 2_566 89.55(6) ?
    V3 Te1 Te1 . 2_566 88.53(6) ?
    V1 Te1 Te1 . 2_566 60.25(6) ?
    V2 Te1 Te1 . 2_566 60.03(5) ?
    O7 V1 O3 . . 105.3(3) ?
    O7 V1 O2 . . 102.9(3) ?
    O3 V1 O2 . . 93.8(3) ?
    O7 V1 O12 . . 101.4(3) ?
    O3 V1 O12 . . 91.1(3) ?
    O2 V1 O12 . . 152.9(3) ?
    O7 V1 O4 . 2_566 99.3(3) ?
    O3 V1 O4 . 2_566 154.0(3) ?
    O2 V1 O4 . 2_566 88.6(3) ?
    O12 V1 O4 . 2_566 75.9(3) ?
    O7 V1 O10 . 2_566 172.9(3) ?
    O3 V1 O10 . 2_566 81.1(3) ?
    O2 V1 O10 . 2_566 79.5(2) ?
    O12 V1 O10 . 2_566 75.0(3) ?
    O4 V1 O10 2_566 2_566 74.0(3) ?
    O7 V1 V2 . 2_566 89.7(2) ?
    O3 V1 V2 . 2_566 131.4(2) ?
    O2 V1 V2 . 2_566 128.1(2) ?
    O12 V1 V2 . 2_566 40.4(2) ?
    O4 V1 V2 2_566 2_566 39.5(2) ?
    O10 V1 V2 2_566 2_566 83.69(19) ?
    O7 V1 V3 . . 137.1(3) ?
    O3 V1 V3 . . 32.04(18) ?
    O2 V1 V3 . . 82.40(18) ?
    O12 V1 V3 . . 87.9(2) ?
    O4 V1 V3 2_566 . 123.5(2) ?
    O10 V1 V3 2_566 . 49.57(18) ?
    V2 V1 V3 2_566 . 120.78(6) ?
    O7 V1 Te1 . . 136.4(2) ?
    O3 V1 Te1 . . 77.3(2) ?
    O2 V1 Te1 . . 120.50(18) ?
    O12 V1 Te1 . . 35.4(2) ?
    O4 V1 Te1 2_566 . 79.20(19) ?
    O10 V1 Te1 2_566 . 41.10(17) ?
    V2 V1 Te1 2_566 . 61.43(5) ?
    V3 V1 Te1 . . 59.39(5) ?
    O5 V2 O14 . . 105.6(3) ?
    O5 V2 O6 . . 104.4(3) ?
    O14 V2 O6 . . 93.3(3) ?
    O5 V2 O4 . . 100.4(3) ?
    O14 V2 O4 . . 91.4(3) ?
    O6 V2 O4 . . 152.5(3) ?
    O5 V2 O12 . 2_566 100.0(3) ?
    O14 V2 O12 . 2_566 153.2(3) ?
    O6 V2 O12 . 2_566 88.1(3) ?
    O4 V2 O12 . 2_566 76.0(3) ?
    O5 V2 O10 . 2_566 172.8(3) ?
    O14 V2 O10 . 2_566 80.5(2) ?
    O6 V2 O10 . 2_566 78.9(2) ?
    O4 V2 O10 . 2_566 75.1(3) ?
    O12 V2 O10 2_566 2_566 73.5(3) ?
    O5 V2 V1 . 2_566 89.4(3) ?
    O14 V2 V1 . 2_566 131.6(2) ?
    O6 V2 V1 . 2_566 127.8(2) ?
    O4 V2 V1 . 2_566 40.3(2) ?
    O12 V2 V1 2_566 2_566 39.7(2) ?
    O10 V2 V1 2_566 2_566 83.49(19) ?
    O5 V2 Te1 . . 135.7(3) ?
    O14 V2 Te1 . . 77.17(19) ?
    O6 V2 Te1 . . 119.75(19) ?
    O4 V2 Te1 . . 35.8(2) ?
    O12 V2 Te1 2_566 . 78.9(2) ?
    O10 V2 Te1 2_566 . 40.88(18) ?
    V1 V2 Te1 2_566 . 61.38(5) ?
    O9 V3 O8 . . 102.9(3) ?
    O9 V3 O3 . . 103.6(3) ?
    O8 V3 O3 . . 91.2(3) ?
    O9 V3 O14 . . 103.5(3) ?
    O8 V3 O14 . . 90.2(2) ?
    O3 V3 O14 . . 151.8(3) ?
    O9 V3 O11 . . 101.9(3) ?
    O8 V3 O11 . . 155.2(3) ?
    O3 V3 O11 . . 84.1(3) ?
    O14 V3 O11 . . 83.0(3) ?
    O9 V3 O10 . 2_566 176.5(3) ?
    O8 V3 O10 . 2_566 80.6(3) ?
    O3 V3 O10 . 2_566 76.5(2) ?
    O14 V3 O10 . 2_566 76.0(2) ?
    O11 V3 O10 . 2_566 74.7(2) ?
    O9 V3 Te1 . . 134.5(3) ?
    O8 V3 Te1 . . 122.6(2) ?
    O3 V3 Te1 . . 77.75(19) ?
    O14 V3 Te1 . . 77.87(18) ?
    O11 V3 Te1 . . 32.64(17) ?
    O10 V3 Te1 2_566 . 42.03(17) ?
    O9 V3 V1 . . 133.6(3) ?
    O8 V3 V1 . . 81.44(19) ?
    O3 V3 V1 . . 30.14(18) ?
    O14 V3 V1 . . 122.84(18) ?
    O11 V3 V1 . . 82.33(18) ?
    O10 V3 V1 2_566 . 46.83(17) ?
    Te1 V3 V1 . . 61.17(5) ?
    O9 V3 V4 . 2_566 134.2(3) ?
    O8 V3 V4 . 2_566 31.3(2) ?
    O3 V3 V4 . 2_566 83.04(19) ?
    O14 V3 V4 . 2_566 83.61(18) ?
    O11 V3 V4 . 2_566 123.93(18) ?
    O10 V3 V4 2_566 2_566 49.27(17) ?
    Te1 V3 V4 . 2_566 91.29(7) ?
    V1 V3 V4 . 2_566 61.01(5) ?
    O1 V4 O8 . 2_566 104.6(3) ?
    O1 V4 O2 . 2_566 104.4(3) ?
    O8 V4 O2 2_566 2_566 89.8(3) ?
    O1 V4 O6 . 2_566 103.4(3) ?
    O8 V4 O6 2_566 2_566 88.9(3) ?
    O2 V4 O6 2_566 2_566 151.5(3) ?
    O1 V4 O13 . . 100.9(3) ?
    O8 V4 O13 2_566 . 154.4(3) ?
    O2 V4 O13 2_566 . 85.6(3) ?
    O6 V4 O13 2_566 . 83.4(3) ?
    O1 V4 O10 . . 174.8(4) ?
    O8 V4 O10 2_566 . 80.5(3) ?
    O2 V4 O10 2_566 . 76.5(2) ?
    O6 V4 O10 2_566 . 75.3(2) ?
    O13 V4 O10 . . 74.0(2) ?
    O1 V4 Te1 . . 133.3(3) ?
    O8 V4 Te1 2_566 . 122.0(2) ?
    O2 V4 Te1 2_566 . 78.91(19) ?
    O6 V4 Te1 2_566 . 77.73(19) ?
    O13 V4 Te1 . . 32.45(17) ?
    O10 V4 Te1 . . 41.54(17) ?
    O1 V4 V3 . 2_566 136.0(3) ?
    O8 V4 V3 2_566 2_566 31.41(18) ?
    O2 V4 V3 2_566 2_566 81.97(19) ?
    O6 V4 V3 2_566 2_566 82.23(18) ?
    O13 V4 V3 . 2_566 123.07(18) ?
    O10 V4 V3 . 2_566 49.08(18) ?
    Te1 V4 V3 . 2_566 90.62(7) ?
    V1 O2 V4 . 2_566 117.8(3) ?
    V1 O3 V3 . . 117.8(3) ?
    Te1 O4 V2 . . 107.1(3) ?
    Te1 O4 V1 . 2_566 107.2(3) ?
    V2 O4 V1 . 2_566 100.2(3) ?
    V2 O6 V4 . 2_566 117.7(3) ?
    V4 O8 V3 2_566 . 117.3(3) ?
    Te1 O10 Te1 . 2_566 102.3(3) ?
    Te1 O10 V1 . 2_566 95.2(3) ?
    Te1 O10 V1 2_566 2_566 92.8(3) ?
    Te1 O10 V2 . 2_566 94.9(3) ?
    Te1 O10 V2 2_566 2_566 93.2(3) ?
    V1 O10 V2 2_566 2_566 167.0(4) ?
    Te1 O10 V3 . 2_566 169.7(4) ?
    Te1 O10 V3 2_566 2_566 88.0(2) ?
    V1 O10 V3 2_566 2_566 83.6(2) ?
    V2 O10 V3 2_566 2_566 85.1(2) ?
    Te1 O10 V4 . . 88.0(2) ?
    Te1 O10 V4 2_566 . 169.6(4) ?
    V1 O10 V4 2_566 . 85.2(2) ?
    V2 O10 V4 2_566 . 86.9(2) ?
    V3 O10 V4 2_566 . 81.7(2) ?
    Te1 O11 V3 . . 109.4(3) ?
    Te1 O12 V1 . . 107.1(3) ?
    Te1 O12 V2 . 2_566 107.8(3) ?
    V1 O12 V2 . 2_566 99.9(3) ?
    Te1 O13 V4 . . 109.8(3) ?
    V2 O14 V3 . . 117.5(3) ?
    H1W1 O1W H2W1 . . 115(3) ?
    H1W2 O2W H2W2 . . 115(3) ?
    H1W3 O3W H2W3 . . 117(3) ?
    H1W4 O4W H2W4 . . 115(3) ?
    C7 N1 C9 . . 121.5(8) ?
    C7 N1 H1 . . 119.2 ?
    C9 N1 H1 . . 119.2 ?
    C10 N2 C18 . . 123.0(8) ?
    C10 N2 H2 . . 118.5 ?
    C18 N2 H2 . . 118.5 ?
    C8 C1 C2 . . 118.3(11) ?
    C8 C1 H1A . . 120.9 ?
    C2 C1 H1A . . 120.9 ?
    C3 C2 C1 . . 120.7(11) ?
    C3 C2 H2A . . 119.6 ?
    C1 C2 H2A . . 119.6 ?
    C2 C3 C4 . . 121.1(11) ?
    C2 C3 H3 . . 119.4 ?
    C4 C3 H3 . . 119.4 ?
    C3 C4 C9 . . 118.3(10) ?
    C3 C4 C5 . . 123.2(10) ?
    C9 C4 C5 . . 118.5(9) ?
    C6 C5 C4 . . 118.8(10) ?
    C6 C5 H5 . . 120.6 ?
    C4 C5 H5 . . 120.6 ?
    C7 C6 C5 . . 120.7(11) ?
    C7 C6 H6 . . 119.6 ?
    C5 C6 H6 . . 119.6 ?
    C6 C7 N1 . . 121.6(10) ?
    C6 C7 H7 . . 119.2 ?
    N1 C7 H7 . . 119.2 ?
    C9 C8 C1 . . 120.9(11) ?
    C9 C8 H8 . . 119.6 ?
    C1 C8 H8 . . 119.6 ?
    N1 C9 C8 . . 120.7(9) ?
    N1 C9 C4 . . 118.7(8) ?
    C8 C9 C4 . . 120.6(9) ?
    N2 C10 C11 . . 123.5(11) ?
    N2 C10 H10 . . 118.2 ?
    C11 C10 H10 . . 118.2 ?
    C10 C11 C12 . . 118.4(12) ?
    C10 C11 H11 . . 120.8 ?
    C12 C11 H11 . . 120.8 ?
    C13 C12 C11 . . 118.9(10) ?
    C13 C12 H12 . . 120.6 ?
    C11 C12 H12 . . 120.6 ?
    C12 C13 C14 . . 122.8(9) ?
    C12 C13 C18 . . 120.4(10) ?
    C14 C13 C18 . . 116.7(11) ?
    C15 C14 C13 . . 120.2(10) ?
    C15 C14 H14 . . 119.9 ?
    C13 C14 H14 . . 119.9 ?
    C16 C15 C14 . . 120.6(13) ?
    C16 C15 H15 . . 119.7 ?
    C14 C15 H15 . . 119.7 ?
    C15 C16 C17 . . 123.3(14) ?
    C15 C16 H16 . . 118.3 ?
    C17 C16 H16 . . 118.3 ?
    C16 C17 C18 . . 116.1(10) ?
    C16 C17 H17 . . 122.0 ?
    C18 C17 H17 . . 122.0 ?
    N2 C18 C17 . . 121.4(8) ?
    N2 C18 C13 . . 115.7(10) ?
    C17 C18 C13 . . 122.9(9) ?
loop_
    _geom_torsion_atom_site_label_1
    _geom_torsion_atom_site_label_2
    _geom_torsion_atom_site_label_3
    _geom_torsion_atom_site_label_4
    _geom_torsion_site_symmetry_1
    _geom_torsion_site_symmetry_2
    _geom_torsion_site_symmetry_3
    _geom_torsion_site_symmetry_4
    _geom_torsion
    _geom_torsion_publ_flag
    C8 C1 C2 C3 . . . . -0.8(19) ?
    C1 C2 C3 C4 . . . . 1.2(19) ?
    C2 C3 C4 C9 . . . . 0.2(17) ?
    C2 C3 C4 C5 . . . . 176.4(12) ?
    C3 C4 C5 C6 . . . . 178.5(12) ?
    C9 C4 C5 C6 . . . . -5.3(18) ?
    C4 C5 C6 C7 . . . . 3(2) ?
    C5 C6 C7 N1 . . . . 1(2) ?
    C9 N1 C7 C6 . . . . -3.1(18) ?
    C2 C1 C8 C9 . . . . -1.1(19) ?
    C7 N1 C9 C8 . . . . -177.4(11) ?
    C7 N1 C9 C4 . . . . 0.7(16) ?
    C1 C8 C9 N1 . . . . -179.5(11) ?
    C1 C8 C9 C4 . . . . 2.5(17) ?
    C3 C4 C9 N1 . . . . 179.9(10) ?
    C5 C4 C9 N1 . . . . 3.5(15) ?
    C3 C4 C9 C8 . . . . -2.0(15) ?
    C5 C4 C9 C8 . . . . -178.4(11) ?
    C18 N2 C10 C11 . . . . 1.8(17) ?
    N2 C10 C11 C12 . . . . -2.8(18) ?
    C10 C11 C12 C13 . . . . 3.2(18) ?
    C11 C12 C13 C14 . . . . -178.1(12) ?
    C11 C12 C13 C18 . . . . -2.8(17) ?
    C12 C13 C14 C15 . . . . 178.9(12) ?
    C18 C13 C14 C15 . . . . 3.4(18) ?
    C13 C14 C15 C16 . . . . -3(2) ?
    C14 C15 C16 C17 . . . . 4(2) ?
    C15 C16 C17 C18 . . . . -5(2) ?
    C10 N2 C18 C17 . . . . -179.1(10) ?
    C10 N2 C18 C13 . . . . -1.1(14) ?
    C16 C17 C18 N2 . . . . -176.9(10) ?
    C16 C17 C18 C13 . . . . 5.2(16) ?
    C12 C13 C18 N2 . . . . 1.7(14) ?
    C14 C13 C18 N2 . . . . 177.3(10) ?
    C12 C13 C18 C17 . . . . 179.7(10) ?
    C14 C13 C18 C17 . . . . -4.7(15) ?
loop_
    _geom_hbond_atom_site_label_D
    _geom_hbond_atom_site_label_H
    _geom_hbond_atom_site_label_A
    _geom_hbond_site_symmetry_A
    _geom_hbond_distance_DH
    _geom_hbond_distance_HA
    _geom_hbond_distance_DA
    _geom_hbond_angle_DHA
    O1W H2W1 O2 2_556 0.845(5) 1.819(5) 2.663(8) 177.8(6)
    O1W H1W1 O7 . 0.853(10) 1.919(18) 2.762(9) 170(4)
    O2W H1W2 O8 1_656 0.849(10) 2.03(2) 2.842(10) 159(4)
    O2W H2W2 O4W 2_757 0.849(7) 2.104(12) 2.952(14) 177.3(9)
    O3W H2W3 O4W . 0.844(7) 1.910(11) 2.754(14) 177.3(9)
    O3W H1W3 O6 1_656 0.850(10) 1.83(2) 2.665(11) 166(6)
    O4W H2W4 O1W 1_655 0.849(10) 2.41(3) 2.826(12) 111(3)
    O4W H1W4 O2W . 0.850(10) 2.26(5) 2.836(17) 125(5)
    N1 H1 O1W . 0.86 1.85 2.700(11) 172
    N2 H2 O14 . 0.86 1.88 2.740(9) 175
    C5 H5 O6 1_656 0.93 2.29 3.180(13) 160
    C6 H6 O13 2_667 0.93 2.48 3.178(14) 132
    C7 H7 O1 1_545 0.93 2.56 3.350(13) 143
    C7 H7 O2W 1_455 0.93 2.57 3.296(14) 135
    C10 H10 O9 2_666 0.93 2.51 3.275(13) 140
    C14 H14 O4 2_676 0.93 2.58 3.403(14) 148
    C17 H17 O5 . 0.93 2.60 3.411(13) 146
