# Supplementary material for: Tetra­quinolinium ditelluro(VI)octa­vanadate(V) octa­hydrate
Source: Acta Crystallogr Sect E Struct Rep Online. 2013 Oct 12;69(Pt 11):m595–6. doi: 10.1107/S1600536813027347 (PMC3884254; doi:10.1107/S1600536813027347)
Supplement: Supplementary file 2 [file e-69-0m595-Isup2.hkl]

#
# h,k,l, Fc-squared, Fo-squared, sigma(Fo-squared) and status flag
#
data_I
_shelx_title ' cad4 in P -1'
_shelx_refln_list_code          4
_shelx_F_calc_maximum      286.41
_exptl_crystal_F_000       868.00
_reflns_d_resolution_high  0.5978
 
loop_
 _symmetry_equiv_pos_as_xyz
 'x, y, z'
 '-x, -y, -z'
 
_cell_length_a    10.9070
_cell_length_b    11.3017
_cell_length_c    13.1688
_cell_angle_alpha 106.450
_cell_angle_beta  107.713
_cell_angle_gamma 105.344
 
_shelx_F_squared_multiplier     1.000
 
loop_
 _refln_index_h
 _refln_index_k
 _refln_index_l
 _refln_F_squared_calc
 _refln_F_squared_meas
 _refln_F_squared_sigma
 _refln_observed_status
   4   0   0      539.65      442.69     24.31 o
   5   0   0     1772.05     1874.91     43.40 o
   6   0   0       53.21      143.94     46.92 o
   7   0   0      975.87     1189.87     45.75 o
   8   0   0     1842.00     1739.17     58.13 o
   9   0   0     1715.48     1571.35     63.68 o
  10   0   0     2194.36     2240.64    119.68 o
  11   0   0      546.11      627.06     57.92 o
  12   0   0       49.37      -40.93     59.64 o
  13   0   0      203.10      315.50     59.14 o
  14   0   0       85.77       -6.24     87.09 o
  15   0   0      262.12      252.46     68.34 o
  16   0   0       23.80       98.32     73.81 o
 -16   1   0        6.45       26.28    110.91 o
 -15   1   0       94.91       13.95     84.55 o
 -14   1   0       13.00      -12.49     69.75 o
 -13   1   0      286.64      310.20     60.13 o
 -12   1   0       21.23      133.53     47.08 o
 -11   1   0      833.78      921.21     59.54 o
 -10   1   0     2121.77     2092.96     72.01 o
  -9   1   0      810.41      980.47     73.07 o
  -8   1   0      547.11      571.85     41.17 o
  -7   1   0     1406.79      878.28     44.38 o
  -6   1   0       65.49      171.15     27.42 o
  -5   1   0      812.31     1117.57     33.28 o
  -4   1   0       40.60       34.86     34.84 o
  -2   1   0      818.93     1039.86     20.83 o
   2   1   0     9925.50     9824.35     71.45 o
   3   1   0     4990.23     4261.70     51.55 o
   4   1   0      255.40      615.54     45.69 o
   5   1   0     4379.73     4103.90     91.14 o
   6   1   0     2284.63     1667.68     51.28 o
   7   1   0      175.25      211.27     38.92 o
   8   1   0      218.70      279.52     37.68 o
   9   1   0      347.25      316.74     40.68 o
  10   1   0      117.76      189.84     42.46 o
  11   1   0        6.55      108.57     45.57 o
  12   1   0        1.31        9.22     70.73 o
  13   1   0        7.13      -19.79     80.31 o
  14   1   0      440.30      455.26     69.15 o
  15   1   0      544.73      535.30     78.53 o
 -16   2   0       43.23      194.16     93.07 o
 -15   2   0       32.13       42.15     66.87 o
 -14   2   0       21.00      -53.45     72.44 o
 -13   2   0      185.67      141.26     63.12 o
 -12   2   0      102.18      156.06     65.53 o
 -11   2   0      498.95      588.66     52.53 o
 -10   2   0      208.47      202.06     38.38 o
  -9   2   0      253.35      324.19     38.34 o
  -8   2   0     6210.34     6124.34     93.43 o
  -7   2   0    12261.28    11405.21    182.44 o
  -6   2   0     3992.83     4495.40    120.29 o
  -5   2   0        5.62      178.01     20.65 o
   1   2   0     9454.48    12418.38    215.67 o
   2   2   0    25810.62    28987.82    199.21 o
   3   2   0     4373.91     4198.31     80.07 o
   5   2   0     6349.54     5981.73     81.85 o
   6   2   0     2705.90     3280.04     71.35 o
   7   2   0      305.07      390.29     40.46 o
   8   2   0      995.10      776.44     53.51 o
   9   2   0       29.67      -13.01     83.61 o
  10   2   0      194.00      186.72     71.07 o
  11   2   0        1.77       21.76     67.82 o
  12   2   0       13.35       14.00     72.28 o
  13   2   0       81.32      -45.71     83.14 o
  14   2   0      205.32      154.28    127.91 o
  15   2   0      183.59      178.28    117.91 o
 -16   3   0       72.41       71.14     95.54 o
 -15   3   0        0.30       12.04     79.15 o
 -14   3   0       48.71      -70.13     70.13 o
 -13   3   0        8.44       44.67     48.12 o
 -12   3   0       45.45       61.66     39.86 o
 -11   3   0        0.15       32.10     53.98 o
 -10   3   0      807.62      769.54    118.91 o
  -9   3   0      202.61      119.58     33.82 o
  -8   3   0     6993.25     5927.54     88.59 o
  -7   3   0     9158.35     8275.12    166.52 o
  -6   3   0     2507.07     3330.56     57.54 o
  -5   3   0     3209.91     1873.87     40.29 o
  -4   3   0      100.92      126.01     17.34 o
  -3   3   0     4263.45     4708.61     48.46 o
  -2   3   0     4850.93     3547.11     39.86 o
  -1   3   0      521.96       85.45     16.53 o
   1   3   0     1363.89      731.42     27.90 o
   2   3   0     4707.67     4843.57     98.99 o
   3   3   0      281.95      424.21     30.24 o
   4   3   0      472.26      173.05     29.92 o
   5   3   0     2010.91     2282.22    106.06 o
   7   3   0     7562.58     7673.61    117.26 o
   8   3   0     4407.51     4224.92     97.50 o
   9   3   0       35.08       64.82     77.91 o
  10   3   0       15.23       88.65     46.31 o
  11   3   0      102.74       83.39     65.67 o
  12   3   0       24.26      -43.90     78.47 o
  13   3   0        1.35       47.39     57.97 o
  14   3   0        0.99      -87.06    125.52 o
 -17   4   0       67.33       38.73     94.77 o
 -16   4   0       11.82       51.28    132.75 o
 -15   4   0      160.01      242.16    199.21 o
 -14   4   0        4.37        5.67     70.53 o
 -13   4   0       68.72      162.99     75.38 o
 -12   4   0       24.13       51.14     49.03 o
 -11   4   0      317.73      322.77    117.29 o
 -10   4   0        9.08       60.38     58.84 o
  -9   4   0       92.64      146.90     32.29 o
  -8   4   0     1695.78     1219.54     47.04 o
  -7   4   0     2226.66     2325.33    130.14 o
  -6   4   0     2717.12     2282.33     49.86 o
  -5   4   0     6064.55     4815.52    152.44 o
  -4   4   0      467.18      806.43     27.79 o
  -3   4   0     5845.10     4520.01     50.74 o
  -2   4   0    16697.76    14529.69    104.86 o
  -1   4   0      106.17      146.27     28.30 o
   0   4   0     1165.99     1186.74     32.41 o
   1   4   0     6219.60     6116.38    114.83 o
   2   4   0      657.85      504.29     31.49 o
   4   4   0      107.44        8.88     40.01 o
   5   4   0     1051.37     1444.09     82.84 o
   6   4   0     2057.32     2419.27     72.82 o
   7   4   0     9997.92    10013.40    140.99 o
   8   4   0     1777.93     1559.91     91.83 o
   9   4   0      823.21      803.01     63.52 o
  10   4   0      412.22      506.04    118.06 o
  11   4   0      115.82      139.81     67.33 o
  12   4   0       62.31       97.52     66.76 o
  13   4   0       13.79      137.38     74.75 o
  14   4   0       37.66       84.24    123.14 o
 -17   5   0        2.46       61.03     73.22 o
 -16   5   0      201.38      359.75     62.22 o
 -15   5   0      644.14      787.51     97.37 o
 -14   5   0      154.31      151.52     56.13 o
 -13   5   0      138.97      128.61     57.53 o
 -12   5   0      116.41      168.93     52.61 o
 -11   5   0        4.47       48.46     38.94 o
 -10   5   0      142.95       87.30     44.62 o
  -9   5   0       31.49       16.36     42.96 o
  -8   5   0       69.93      160.02     30.11 o
  -7   5   0       78.12      141.43     39.07 o
  -6   5   0     1613.78      897.16     52.92 o
  -5   5   0     1711.55     1380.52     50.46 o
  -4   5   0      230.59      584.49     46.61 o
  -2   5   0     1812.62      997.52     30.78 o
   0   5   0     6732.65     6209.18     71.41 o
   1   5   0      165.10        8.86     26.41 o
   2   5   0      220.62      663.10     36.20 o
   3   5   0      647.58      585.74     39.29 o
   4   5   0       95.72       66.00    104.60 o
   5   5   0      253.10      331.09     42.83 o
   6   5   0      979.75      864.42     75.53 o
   7   5   0     1338.16     1236.94     64.69 o
   8   5   0        0.80       55.77     64.17 o
   9   5   0     1346.21     1263.33     74.18 o
  10   5   0      799.13     1021.47    123.14 o
  11   5   0        5.94      150.93     72.14 o
  12   5   0      218.12      238.78     79.22 o
  13   5   0      237.02      339.15     72.58 o
 -17   6   0        3.08      -40.03     90.48 o
 -16   6   0       73.25       95.90     90.83 o
 -15   6   0      465.71      548.31     72.43 o
 -14   6   0       59.95       12.82     67.45 o
 -13   6   0      185.92      148.51     98.06 o
 -12   6   0      176.55      271.96     41.16 o
 -11   6   0      705.62      687.53     53.33 o
 -10   6   0     2023.18     2016.75     68.31 o
  -9   6   0     1448.40     1144.23     53.44 o
  -8   6   0      464.56      350.94     65.45 o
  -7   6   0       45.80      104.60     59.84 o
  -6   6   0       29.86       21.29     27.20 o
  -5   6   0      280.92      445.54     30.30 o
  -3   6   0      146.23       62.53     20.34 o
  -2   6   0      241.50      700.83     30.73 o
  -1   6   0    12060.87    13864.63    198.74 o
   0   6   0    19177.67    20374.78    140.90 o
   1   6   0     5293.45     6798.12     88.57 o
   2   6   0     1232.95     1188.62     48.19 o
   3   6   0     2718.68     2262.37     65.73 o
   4   6   0       21.98       93.62     36.82 o
   6   6   0       10.05       46.45     60.12 o
   7   6   0       34.44       49.70     95.68 o
   8   6   0      368.85      390.42     56.99 o
   9   6   0      663.67      606.88     81.61 o
  10   6   0      312.81      266.30     67.67 o
  11   6   0        5.66        1.06     88.22 o
  12   6   0      308.13      349.93     78.85 o
 -17   7   0       51.46      -19.23     92.96 o
 -16   7   0        1.52      104.43     64.50 o
 -15   7   0       87.56       -6.37     86.07 o
 -14   7   0        2.28       77.39     69.30 o
 -13   7   0       90.85       55.16     70.46 o
 -12   7   0      113.65      116.89     54.28 o
 -11   7   0     2209.95     2163.25     78.00 o
 -10   7   0     3420.41     3343.52     93.45 o
  -9   7   0     2062.27     1891.99     64.99 o
  -8   7   0       20.98       59.42     66.53 o
  -7   7   0        0.43       10.52     37.25 o
  -6   7   0       26.73       99.15     26.92 o
  -5   7   0       52.10      221.05     48.46 o
  -4   7   0        5.12       53.32     21.99 o
  -3   7   0       44.30      277.39     26.43 o
  -2   7   0      930.52     1027.35     39.43 o
  -1   7   0    19477.86    20905.00    198.67 o
   0   7   0    18402.27    21397.36    467.56 o
   1   7   0     2413.45     3188.83    148.83 o
   2   7   0     1369.03     1199.89     53.51 o
   3   7   0     1954.38     2282.85     91.07 o
   4   7   0     1404.68     1658.28     82.53 o
   5   7   0      859.43      918.28    158.75 o
   6   7   0      434.72      505.51     57.00 o
   7   7   0       25.45       93.37     70.84 o
   8   7   0      294.88      354.11    114.76 o
   9   7   0       70.46      162.20     62.48 o
  10   7   0       29.76       16.09     71.00 o
  11   7   0        2.23       95.95     88.61 o
  12   7   0        1.35       39.56    209.82 o
 -17   8   0       32.21       89.30     76.03 o
 -16   8   0        3.95      -90.17     90.17 o
 -15   8   0       12.33       11.53     74.62 o
 -14   8   0       12.43      -65.51     68.40 o
 -13   8   0       25.05       36.15     67.53 o
 -12   8   0      243.61      439.56     50.78 o
 -11   8   0     1225.72     1391.58     66.65 o
 -10   8   0      876.74      875.07     56.12 o
  -9   8   0       93.97      167.15     38.83 o
  -8   8   0     1671.43     1581.64     59.06 o
  -7   8   0     1829.74     1660.64     57.26 o
  -6   8   0      124.10      279.82     34.03 o
  -5   8   0      369.02      348.16     32.84 o
  -4   8   0      416.34      359.45     31.01 o
  -3   8   0       85.64      199.70     34.23 o
  -2   8   0      210.92      239.13     29.75 o
  -1   8   0     2384.04     2450.98     60.69 o
   0   8   0     1581.27     2136.77     61.07 o
   1   8   0      262.82      160.20     49.38 o
   2   8   0     1600.11     1379.73    115.37 o
   3   8   0      101.75      245.81     47.64 o
   4   8   0     1904.88     1917.63     76.88 o
   5   8   0     2858.39     2914.91     92.77 o
   6   8   0      478.16      630.41     63.53 o
   7   8   0       76.08      -17.86    107.83 o
   8   8   0       56.02      152.31     57.81 o
   9   8   0        0.54      -21.71     92.91 o
  10   8   0       24.12      -68.33    130.75 o
  11   8   0        0.16      -63.03    110.22 o
 -17   9   0      280.40      246.62     91.45 o
 -16   9   0      106.46       88.81     68.49 o
 -15   9   0       29.56      -78.49     78.49 o
 -14   9   0       74.91        1.52     71.30 o
 -13   9   0        0.12      -67.35     67.35 o
 -12   9   0       21.31      102.85     51.05 o
 -11   9   0        7.61      -49.91     85.60 o
 -10   9   0       91.91       49.20     78.14 o
  -9   9   0     1244.76     1298.39     59.88 o
  -8   9   0     6208.90     5921.80    105.33 o
  -7   9   0     2838.09     2807.09    121.06 o
  -6   9   0      143.61      207.79     37.30 o
  -5   9   0     1454.35     1319.00     51.11 o
  -4   9   0       16.91      106.89     68.07 o
  -3   9   0        2.97      181.94     32.49 o
  -2   9   0      122.94       77.53     32.09 o
  -1   9   0      278.99      323.71     37.95 o
   0   9   0       31.58      176.93     35.84 o
   1   9   0      757.02      592.47     48.01 o
   2   9   0      976.59      844.92     58.05 o
   3   9   0        1.91      -38.52     65.70 o
   4   9   0      243.74      326.51     53.60 o
   5   9   0     1461.16     1496.56     99.14 o
   6   9   0      140.36      268.77     62.86 o
   7   9   0      680.28      723.52     71.95 o
   8   9   0      430.96      524.47    143.21 o
   9   9   0        0.40       94.87     85.07 o
  10   9   0       54.64       33.28    105.23 o
 -17  10   0      124.41      169.48     80.31 o
 -16  10   0        0.00       25.32     87.45 o
 -15  10   0        5.25       57.85    112.14 o
 -14  10   0       19.63      -69.02    121.06 o
 -13  10   0       38.41       66.26     56.03 o
 -12  10   0       64.58      205.64     46.77 o
 -11  10   0        1.12       76.90     59.78 o
 -10  10   0       31.34       94.89     48.92 o
  -9  10   0       41.87      -25.96     52.07 o
  -8  10   0     1844.97     1930.12    132.14 o
  -7  10   0      744.24      809.87     48.32 o
  -6  10   0      228.98      270.49     35.11 o
  -5  10   0      146.03      256.91     67.45 o
  -4  10   0     1642.05     1744.83     60.09 o
  -3  10   0     5707.98     5781.20    141.06 o
  -2  10   0     4923.99     4894.63     95.21 o
  -1  10   0      159.24      238.42     41.17 o
   0  10   0       94.23       25.57     43.49 o
   1  10   0       58.79       52.67     79.14 o
   2  10   0       38.49       39.05     51.59 o
   3  10   0      260.41      294.85     54.42 o
   4  10   0        2.45       24.66     72.68 o
   5  10   0        5.58      129.60     66.58 o
   6  10   0      815.70      743.41    117.14 o
   7  10   0     1005.48     1033.08     88.26 o
   8  10   0      930.27      756.43     82.34 o
   9  10   0        0.36      -94.56     94.56 o
 -16  11   0      137.58       66.11     95.47 o
 -15  11   0      183.80      284.31     63.32 o
 -14  11   0        0.01      -75.53     75.53 o
 -13  11   0      191.06      162.60     69.22 o
 -12  11   0       87.22      177.83    132.45 o
 -11  11   0        8.78      -21.68     49.74 o
 -10  11   0       20.42       40.87     90.99 o
  -9  11   0      106.10       21.43     59.60 o
  -8  11   0        0.91       25.36     49.57 o
  -7  11   0        0.01      -42.23     51.32 o
  -6  11   0      619.55      618.85     47.63 o
  -5  11   0      131.69      212.80     39.48 o
  -4  11   0     1250.85     1076.60    114.91 o
  -3  11   0     3842.53     3699.62    129.91 o
  -2  11   0     1961.46     2005.53     94.76 o
  -1  11   0       48.49      100.58     42.69 o
   0  11   0      561.26      463.33    105.14 o
   1  11   0       13.74      -28.84     64.94 o
   2  11   0       52.96      153.42     48.99 o
   3  11   0       17.80      191.33     54.53 o
   4  11   0       59.03       83.72     56.70 o
   5  11   0      340.75      393.75     64.77 o
   6  11   0      363.86      363.10    152.83 o
   7  11   0     1016.82      679.96     88.65 o
   8  11   0        0.81       38.47     71.83 o
 -16  12   0       69.13      122.70    122.14 o
 -15  12   0      274.43      206.96     69.56 o
 -14  12   0        5.46       11.61     73.42 o
 -13  12   0      235.72      325.45     56.94 o
 -12  12   0        0.12       62.92     63.39 o
 -11  12   0      351.02      199.24     51.77 o
 -10  12   0      567.02      574.82     60.38 o
  -9  12   0      274.56      301.11     42.72 o
  -8  12   0        6.36       29.60     45.46 o
  -7  12   0        7.39        5.06     51.80 o
  -6  12   0       26.08       18.93     58.92 o
  -5  12   0       36.28       48.22     96.22 o
  -4  12   0       14.52      -27.66     65.22 o
  -3  12   0       21.54       77.99     81.76 o
  -2  12   0      525.09      589.09     52.59 o
  -1  12   0     1778.36     1816.64    190.28 o
   0  12   0     2071.75     1778.38    116.45 o
   1  12   0      222.58      200.66     55.09 o
   2  12   0      139.07      289.70    108.14 o
   3  12   0      212.77      382.18     60.34 o
   4  12   0        1.09       57.19     67.00 o
   5  12   0        1.64      171.34     67.25 o
   6  12   0       15.65      -42.93     98.40 o
   7  12   0       39.01     -102.08    102.08 o
 -15  13   0       77.62        4.51     86.42 o
 -14  13   0       82.04      -19.74     75.78 o
 -13  13   0       80.04      129.85     67.75 o
 -12  13   0       53.69       64.87     56.85 o
 -11  13   0     1135.89     1124.30     73.81 o
 -10  13   0     1397.99     1334.93     76.63 o
  -9  13   0      427.49      316.85     55.86 o
  -8  13   0        7.54      -30.74     85.14 o
  -7  13   0        1.88       53.47     79.68 o
  -6  13   0        0.53       73.07     44.50 o
  -5  13   0       73.18        3.50    124.22 o
  -4  13   0       44.36       51.81     59.98 o
  -3  13   0     1323.06     1059.65     65.04 o
  -2  13   0      231.87      340.80     68.38 o
  -1  13   0     1649.28     1536.76     78.57 o
   0  13   0     1118.56     1045.84    113.68 o
   1  13   0        4.62      -43.56     75.49 o
   2  13   0      549.48      597.68     70.20 o
   3  13   0      180.27      241.87     77.53 o
   4  13   0        4.40      -78.14     95.88 o
   5  13   0       78.44       43.92    102.02 o
   6  13   0       34.25       31.12    102.60 o
 -15  14   0        5.44        9.42     83.83 o
 -14  14   0       22.97       69.01     81.91 o
 -13  14   0       41.08      -60.86     82.10 o
 -12  14   0       70.40      195.45     91.22 o
 -11  14   0      420.95      545.03     61.93 o
 -10  14   0      477.46      589.49    143.37 o
  -9  14   0        6.32        3.77     55.54 o
  -8  14   0      253.59      340.86     56.29 o
  -7  14   0       53.02       78.50     78.91 o
  -6  14   0       70.49      203.84     46.07 o
  -5  14   0      426.50      466.71     98.37 o
  -4  14   0       39.78       37.90     68.58 o
  -3  14   0        1.83       92.36     56.02 o
  -2  14   0      166.60      151.89     57.76 o
  -1  14   0      211.83      353.52     59.93 o
   0  14   0       88.17       12.72     80.17 o
   1  14   0       15.17      -82.33     82.33 o
   2  14   0      227.72      238.24     88.14 o
   3  14   0      110.75      148.13     77.23 o
   4  14   0      255.12      495.38     78.03 o
   5  14   0      743.71      570.89    140.98 o
 -14  15   0       16.25     -100.45    100.45 o
 -13  15   0        0.31      -45.00     83.51 o
 -12  15   0        8.44       86.25     80.06 o
 -11  15   0        4.67       29.28     75.54 o
 -10  15   0        9.55      -33.86     70.83 o
  -9  15   0      214.99      154.34     68.86 o
  -8  15   0      477.42      614.86     65.45 o
  -7  15   0      123.54      121.08     60.98 o
  -6  15   0      294.86      365.37     57.64 o
  -5  15   0      452.63      549.08     64.92 o
  -4  15   0      203.21      245.81    128.52 o
  -3  15   0        0.25       61.83     69.23 o
  -2  15   0        0.03        2.96     63.19 o
  -1  15   0        1.81       43.53     75.51 o
   0  15   0       14.54      143.82     89.68 o
   1  15   0        8.10      103.63     69.83 o
   2  15   0       39.89      -14.92     96.96 o
   3  15   0      152.50       43.52     77.02 o
 -13  16   0      123.82      129.31     65.36 o
 -12  16   0        1.44       46.85     96.45 o
 -11  16   0        0.13      -85.20     85.20 o
 -10  16   0       24.24       19.40     84.59 o
  -9  16   0      156.96      221.03     60.60 o
  -8  16   0      230.32      278.73     66.15 o
  -7  16   0      247.46      163.74     58.66 o
  -6  16   0       45.08      192.69     81.61 o
  -5  16   0        0.41       69.02     76.68 o
  -4  16   0      149.58      262.80     61.53 o
  -3  16   0      425.76      393.41     71.76 o
  -2  16   0      162.41      220.26     65.39 o
  -1  16   0        0.04      181.34     73.91 o
   0  16   0       12.51       93.26     74.32 o
   1  16   0        3.63       -9.93     97.28 o
 -11  17   0       18.85      -22.01     83.86 o
 -10  17   0        4.20       53.35     84.23 o
  -9  17   0        0.44       34.08     74.84 o
  -8  17   0       16.35       72.82     67.68 o
  -7  17   0       65.03      -22.43    118.75 o
  -6  17   0        1.32      -29.95    131.68 o
  -5  17   0       19.64      160.72     55.49 o
  -4  17   0      942.21      677.79     80.24 o
  -3  17   0     1012.05      817.36    182.67 o
  -2  17   0      339.11      287.92     73.89 o
  -1  17   0       11.30      -41.73     94.37 o
  -8  18   0        3.66       18.94     69.57 o
  -7  18   0        0.18      -96.78     96.78 o
  -6  18   0        5.70       -6.48    101.14 o
  -5  18   0       17.43       -3.52     92.79 o
   4 -18   1      105.74        8.17    120.68 o
   5 -18   1       39.99       61.43     74.34 o
   6 -18   1      184.92      406.42     67.82 o
   7 -18   1       58.00      169.72     67.70 o
   8 -18   1       23.06     -106.83    113.76 o
   9 -18   1       90.95       -2.82     92.33 o
   0 -17   1        3.21       17.50     83.22 o
   1 -17   1        0.06      -29.01     99.06 o
   2 -17   1      104.13      107.15    101.57 o
   3 -17   1      385.60      140.00     87.36 o
   4 -17   1      185.75       81.26     93.96 o
   5 -17   1        0.79       39.10     85.32 o
   6 -17   1        1.91      123.67     63.38 o
   7 -17   1       31.87        0.22     85.91 o
   8 -17   1      381.79      295.20     67.92 o
   9 -17   1       18.46       15.67     90.17 o
  10 -17   1       19.21       23.01     89.31 o
  11 -17   1        6.03       72.29     83.52 o
  -2 -16   1      291.84       80.99    181.82 o
  -1 -16   1      124.95      201.73    102.99 o
   0 -16   1       62.08        5.95     92.78 o
   1 -16   1        8.31      131.70     73.28 o
   2 -16   1        0.03      -17.05     81.13 o
   3 -16   1       54.82       61.70     65.42 o
   4 -16   1       27.88      -50.92     78.95 o
   5 -16   1        4.10       18.79     98.83 o
   6 -16   1       27.68       41.83     72.37 o
   7 -16   1      397.76      387.90     98.60 o
   8 -16   1     1294.73     1395.73     82.39 o
   9 -16   1      589.62      657.62     72.44 o
  10 -16   1      159.29       -9.97     85.46 o
  11 -16   1        1.07      119.92     53.15 o
  12 -16   1        3.78      -38.33     83.79 o
  13 -16   1        3.78       30.72     93.53 o
  -4 -15   1      208.77      288.03    136.60 o
  -3 -15   1       66.24       17.35     96.73 o
  -2 -15   1      423.42      438.04    112.83 o
  -1 -15   1      430.82      285.67     77.38 o
   0 -15   1       75.14       34.63     74.85 o
   1 -15   1       23.53      195.36     57.19 o
   2 -15   1       12.47       58.32     80.61 o
   3 -15   1        4.15       -1.48     70.96 o
   4 -15   1       86.96      186.95     54.99 o
   5 -15   1        0.09       17.45     78.99 o
   6 -15   1        2.27       -1.06     67.26 o
   7 -15   1      380.92      569.77     60.21 o
   8 -15   1      695.56      822.05     67.86 o
   9 -15   1      271.90      308.70     84.76 o
  10 -15   1        0.02       45.69     57.79 o
  11 -15   1       67.32      -38.62    136.91 o
  12 -15   1       12.65      -59.52     81.76 o
  13 -15   1       60.41       -6.09     92.22 o
  14 -15   1        4.49      271.71     57.12 o
  -5 -14   1       58.52       35.26     87.46 o
  -4 -14   1       14.44      -50.71    160.29 o
  -3 -14   1      181.80      141.25     69.77 o
  -2 -14   1      372.57      364.20     70.75 o
  -1 -14   1        5.28       88.07     78.25 o
   0 -14   1     1187.03     1115.84    132.52 o
   1 -14   1      695.75      792.32     68.85 o
   2 -14   1      813.61      769.04     63.25 o
   3 -14   1       12.59      -36.10     72.04 o
   4 -14   1       89.19       55.63     54.64 o
   5 -14   1        1.12       46.26     65.08 o
   6 -14   1       28.35       40.95    110.29 o
   7 -14   1        4.20       73.05     50.45 o
   8 -14   1       21.81      -14.50    116.14 o
   9 -14   1       78.78      136.43     49.09 o
  10 -14   1      560.42      699.79     69.84 o
  11 -14   1      115.41      266.81     54.65 o
  12 -14   1        0.03       19.40     62.29 o
  13 -14   1      264.95      365.43     62.70 o
  14 -14   1       38.33      -69.66     89.30 o
  15 -14   1       17.08      -67.80    115.60 o
  -6 -13   1       41.73       32.76     66.50 o
  -5 -13   1        0.47       43.89     71.64 o
  -4 -13   1        2.80      -17.68     85.76 o
  -3 -13   1       48.52      289.72     61.84 o
  -2 -13   1       23.81      -27.29     78.19 o
  -1 -13   1      370.35      381.28     60.89 o
   0 -13   1     2564.26     2437.50    125.29 o
   1 -13   1     2278.27     2222.64    180.36 o
   2 -13   1      452.24      530.70     90.83 o
   3 -13   1      243.28      250.99     47.99 o
   4 -13   1        5.08      -62.77     62.77 o
   5 -13   1      132.18      174.14     81.45 o
   6 -13   1      117.77      237.13     44.54 o
   7 -13   1        0.51       15.99     48.48 o
   8 -13   1        9.20       22.86     61.88 o
   9 -13   1      122.44      115.07     55.73 o
  10 -13   1      454.51      478.30     55.83 o
  11 -13   1      525.95      494.77     58.34 o
  12 -13   1       11.61      114.45     58.03 o
  13 -13   1       55.52      136.38     87.22 o
  14 -13   1        0.52      -46.08     79.60 o
  15 -13   1      145.49      176.24     62.62 o
  -8 -12   1       74.93      200.45     86.22 o
  -7 -12   1        0.22       24.01     92.49 o
  -6 -12   1      278.89      372.60    176.98 o
  -5 -12   1        0.10        6.17     70.38 o
  -4 -12   1        0.92       26.03     63.82 o
  -3 -12   1       24.27      234.87    140.83 o
  -2 -12   1        7.74      -76.05     76.05 o
  -1 -12   1      560.76      658.28    112.29 o
   0 -12   1     1290.93     1429.04    125.06 o
   1 -12   1      940.22     1041.21     61.89 o
   2 -12   1      349.70      326.68     81.30 o
   3 -12   1      630.67      564.15     51.39 o
   4 -12   1       72.87       58.12     37.56 o
   5 -12   1      834.58      732.41     55.68 o
   6 -12   1     1080.58     1028.12     59.32 o
   7 -12   1      109.66      107.64     50.33 o
   8 -12   1       15.85       26.26     57.04 o
   9 -12   1       81.00       20.00     49.54 o
  10 -12   1        2.26       65.53     48.42 o
  11 -12   1       32.82      -11.94    211.28 o
  12 -12   1        3.36       70.12     52.67 o
  13 -12   1        0.04      -74.77     74.77 o
  14 -12   1       23.60       85.52     89.76 o
  15 -12   1      536.57      705.30    148.83 o
  16 -12   1      284.43      321.81     72.86 o
  -9 -11   1       58.67      161.66    106.37 o
  -8 -11   1      224.80      347.44     71.33 o
  -7 -11   1     2259.77     1839.83    102.94 o
  -6 -11   1      111.16      125.48     79.22 o
  -5 -11   1       27.43       89.18     66.13 o
  -4 -11   1      106.60      112.01     66.78 o
  -3 -11   1      236.69      344.13    110.52 o
  -2 -11   1       41.16      -38.13     63.99 o
  -1 -11   1        2.91       55.82     58.71 o
   0 -11   1      194.04      127.25     68.15 o
   1 -11   1      121.30      244.51     42.30 o
   2 -11   1      666.01      587.44     47.48 o
   3 -11   1     1745.49     1482.92     63.36 o
   4 -11   1        1.27       10.92     51.83 o
   5 -11   1     2842.31     2768.27     76.57 o
   6 -11   1     2031.60     1903.64     67.90 o
   7 -11   1        1.55       52.91     41.37 o
   8 -11   1       36.68       55.76     72.99 o
   9 -11   1      201.84      243.08     43.22 o
  10 -11   1      121.57      130.52     53.93 o
  11 -11   1       70.39      121.15     55.14 o
  12 -11   1      110.97       20.75     51.48 o
  13 -11   1        0.08       48.01     57.07 o
  14 -11   1       49.34      -37.37     82.04 o
  15 -11   1      220.42      418.95    156.21 o
  16 -11   1      176.62      121.18     79.74 o
 -10 -10   1       33.44       64.84     89.21 o
  -9 -10   1        0.48      157.72     74.79 o
  -8 -10   1      824.44      806.87     96.30 o
  -7 -10   1     1364.09     1243.51    124.06 o
  -6 -10   1      212.98      330.40     65.30 o
  -5 -10   1       45.68      179.11     57.10 o
  -4 -10   1       78.29      203.18     83.53 o
  -3 -10   1      101.52       52.15     49.06 o
  -2 -10   1     1138.49      967.61     61.51 o
  -1 -10   1      973.59      920.96     55.43 o
   0 -10   1      119.59      377.77     41.07 o
   1 -10   1       99.14       49.69     42.95 o
   2 -10   1      432.65      436.35     40.24 o
   3 -10   1      635.68      738.03     45.52 o
   4 -10   1       39.33      103.44     37.07 o
   5 -10   1       59.83       -5.54     43.67 o
   6 -10   1      156.07      116.55     96.83 o
   7 -10   1     2863.33     2810.15     77.22 o
   8 -10   1     2459.24     2400.55     72.32 o
   9 -10   1      168.59      144.89     40.10 o
  10 -10   1        3.55       45.15     55.12 o
  11 -10   1      171.04      149.33     59.53 o
  12 -10   1      125.17       62.00     48.54 o
  13 -10   1        0.19      -48.23     64.91 o
  14 -10   1        0.10       52.93     61.50 o
  15 -10   1        0.06      -90.99     90.99 o
  16 -10   1        0.31      -32.08     91.26 o
 -11  -9   1       36.49      121.62    106.37 o
 -10  -9   1       77.19      -52.72    105.05 o
  -9  -9   1       96.29      -95.62    100.99 o
  -8  -9   1      234.31      257.41     65.73 o
  -7  -9   1      287.99      321.95     81.53 o
  -6  -9   1        0.08      175.81     56.66 o
  -5  -9   1      505.99      498.54     75.53 o
  -4  -9   1       47.64       66.60     65.35 o
  -3  -9   1     1657.98     1696.59     73.78 o
  -2  -9   1     7147.76     7546.19    120.32 o
  -1  -9   1     4673.55     5039.88     96.04 o
   0  -9   1      132.95      279.94     37.20 o
   1  -9   1       30.26       34.97     35.93 o
   2  -9   1        2.41       63.82     66.38 o
   3  -9   1       22.29      130.68     30.25 o
   4  -9   1      301.90      466.67     46.38 o
   5  -9   1       32.94      100.13     27.85 o
   6  -9   1     1083.80     1234.03     76.84 o
   7  -9   1     6399.10     5833.16     97.71 o
   8  -9   1     6610.94     6581.05    197.98 o
   9  -9   1     1599.23     1459.08     69.38 o
  10  -9   1        5.39        3.37     42.20 o
  11  -9   1       98.38       74.51     53.27 o
  12  -9   1       11.63       27.30     62.76 o
  13  -9   1      238.86      195.20     58.00 o
  14  -9   1        0.44       28.17     73.18 o
  15  -9   1       38.23       69.40     72.60 o
  16  -9   1       32.71      210.01    130.14 o
 -11  -8   1       32.07      145.42     68.65 o
 -10  -8   1        1.31       95.83     83.91 o
  -9  -8   1      106.77      242.63     64.81 o
  -8  -8   1      119.44      165.85     61.60 o
  -7  -8   1      262.34      145.89     84.37 o
  -6  -8   1       11.06        3.78     69.41 o
  -5  -8   1      820.65      699.05     62.27 o
  -4  -8   1        3.38      241.65     47.07 o
  -3  -8   1     1606.30     1794.12     81.91 o
  -2  -8   1     4762.40     4588.19     91.51 o
  -1  -8   1      142.20      480.71     41.01 o
   0  -8   1    14991.60    17900.66    152.42 o
   1  -8   1     7173.58     7588.80     98.30 o
   2  -8   1      229.79      252.40     31.47 o
   3  -8   1      873.33      750.41     39.68 o
   4  -8   1      410.02      323.51     30.56 o
   5  -8   1       42.34       74.81     27.87 o
   6  -8   1       48.28      147.81     51.38 o
   7  -8   1      125.42      117.77     29.86 o
   8  -8   1      395.03      435.56     41.61 o
   9  -8   1        1.96       97.86     34.20 o
  10  -8   1      435.59      603.13     49.42 o
  11  -8   1      109.98      195.48     46.03 o
  12  -8   1      219.32      261.98     50.72 o
  13  -8   1     1053.72     1044.14    140.91 o
  14  -8   1      152.25      148.41     96.83 o
  15  -8   1       19.12      -32.37     79.03 o
  16  -8   1        2.57       26.27     86.12 o
  17  -8   1        0.40       38.68     87.66 o
 -12  -7   1        9.46       49.70     78.20 o
 -11  -7   1      207.49      -10.83     97.90 o
 -10  -7   1      817.03      854.00     74.93 o
  -9  -7   1      799.67      837.80     77.10 o
  -8  -7   1      625.56      605.51     65.49 o
  -7  -7   1      368.84      346.72     54.98 o
  -6  -7   1       27.42       69.09     66.93 o
  -5  -7   1       73.47      222.95     66.61 o
  -4  -7   1        0.68       32.42     56.24 o
  -3  -7   1      144.21       -8.92     53.43 o
  -2  -7   1      274.52      155.12     37.31 o
  -1  -7   1     3778.38     4959.95    128.06 o
   0  -7   1    32871.11    36399.25    410.49 o
   1  -7   1    11508.68    12796.40    375.03 o
   2  -7   1       46.40      319.03     29.69 o
   3  -7   1      933.40      693.04     32.79 o
   4  -7   1      290.80      207.74     27.19 o
   5  -7   1       58.78      162.23     40.53 o
   6  -7   1      833.90      749.18     63.76 o
   7  -7   1      100.29      189.98     31.24 o
   8  -7   1      148.80      108.75     39.53 o
   9  -7   1      671.51      617.87     50.69 o
  10  -7   1      749.61      827.80     84.53 o
  11  -7   1      113.13      105.10     88.99 o
  12  -7   1      252.72      252.82     48.18 o
  13  -7   1      448.09      594.80     63.14 o
  14  -7   1        4.70       96.31     58.93 o
  15  -7   1      144.53      123.17    130.75 o
  16  -7   1       25.66       -4.38     89.26 o
  17  -7   1        1.56       52.54     91.06 o
 -13  -6   1       64.03      102.61    104.07 o
 -12  -6   1        8.30       -1.43    118.60 o
 -11  -6   1      243.78      231.36    142.21 o
 -10  -6   1     1517.41     1609.87    112.60 o
  -9  -6   1     2556.49     2309.72    127.14 o
  -8  -6   1      444.47      569.87     77.07 o
  -7  -6   1      340.78      384.23     48.18 o
  -6  -6   1       12.04       89.20     45.44 o
  -5  -6   1       65.54       16.69     56.05 o
  -4  -6   1      109.74        0.00     52.18 o
  -2  -6   1      329.84      867.32     67.15 o
  -1  -6   1     2531.13     2243.18     53.48 o
   0  -6   1    11563.92    11732.85    105.23 o
   1  -6   1     2259.67     2505.02    107.06 o
   2  -6   1      840.33      712.72     30.94 o
   3  -6   1     1608.23      964.74     40.61 o
   4  -6   1       41.70      284.43     25.48 o
   5  -6   1     4623.28     4269.00    175.52 o
   6  -6   1     9650.53     9200.36    243.51 o
   7  -6   1      547.94      831.07     39.38 o
   8  -6   1       43.92      179.21     32.03 o
   9  -6   1       28.51        0.70     35.37 o
  10  -6   1       87.55       58.14     43.46 o
  11  -6   1       19.86       83.65     48.30 o
  12  -6   1        1.31       67.20     48.08 o
  13  -6   1        2.91        7.60     67.28 o
  14  -6   1      348.33      338.03     57.90 o
  15  -6   1      784.07      803.96     77.01 o
  16  -6   1      160.61      120.78    128.14 o
  17  -6   1       66.13     -182.90    182.90 o
 -13  -5   1        3.98       95.95     92.39 o
 -12  -5   1       21.27       99.77     87.43 o
 -11  -5   1       81.49      -24.00     87.72 o
 -10  -5   1     1238.09     1376.12     86.30 o
  -9  -5   1      651.38      610.97     62.87 o
  -8  -5   1      312.11      387.59     51.34 o
  -7  -5   1     3397.72     3471.37    177.06 o
  -6  -5   1     1823.04     1783.92     66.02 o
  -5  -5   1     1665.40     1967.37     87.45 o
  -4  -5   1      869.06      531.34     42.19 o
  -3  -5   1     1584.37     1528.79    106.91 o
  -2  -5   1       23.03      167.42     26.40 o
  -1  -5   1      560.02      234.16     41.30 o
   0  -5   1      947.76      873.32     32.01 o
   1  -5   1      684.97      585.34     26.87 o
   2  -5   1     5698.18     4407.82     99.37 o
   3  -5   1     5656.64     5019.54     87.22 o
   4  -5   1      896.78     1146.43     59.15 o
   5  -5   1    17088.39    15805.53    241.66 o
   6  -5   1     8042.72     7734.68     90.50 o
   7  -5   1      238.03      560.52     36.27 o
   8  -5   1     1268.98      894.37     43.83 o
   9  -5   1       11.56        0.94     41.88 o
  10  -5   1       29.78       59.66     88.60 o
  11  -5   1        0.49       75.99     45.06 o
  12  -5   1      128.16       23.49     58.71 o
  13  -5   1       70.02      134.06     48.48 o
  14  -5   1      245.08      344.21     60.54 o
  15  -5   1      531.89      525.72     77.07 o
  16  -5   1      145.26      199.97    220.51 o
 -14  -4   1       34.76      -32.03    137.29 o
 -13  -4   1       53.67      -23.92    166.21 o
 -12  -4   1        8.58       31.83     65.66 o
 -11  -4   1       22.80        8.74    100.37 o
 -10  -4   1      410.92      417.08     54.73 o
  -9  -4   1       35.65      139.99     67.53 o
  -8  -4   1     3565.34     3493.77     92.93 o
  -7  -4   1     3430.16     3573.23    193.44 o
  -6  -4   1     1174.04     1584.86     59.39 o
  -5  -4   1     5163.48     5278.82     87.94 o
  -4  -4   1     1373.30     1128.86     43.62 o
  -3  -4   1        0.33      118.32     26.41 o
  -2  -4   1       57.92      129.02     23.93 o
  -1  -4   1      660.20      403.14     25.31 o
   1  -4   1     4524.56     3739.95     54.45 o
   2  -4   1     5269.36     3554.13     44.54 o
   3  -4   1     1207.08     1557.95     37.46 o
   4  -4   1     1029.93      768.72     26.90 o
   5  -4   1     2869.81     1868.78     41.93 o
   6  -4   1     1843.88     1771.11     45.36 o
   7  -4   1     6187.93     5318.66    249.97 o
   8  -4   1     2381.63     1897.67     75.99 o
   9  -4   1      494.95      626.13     43.28 o
  10  -4   1      656.53      652.31     61.84 o
  11  -4   1       81.36       63.01     47.99 o
  12  -4   1        0.22       37.41     58.90 o
  13  -4   1       82.07      200.89     48.56 o
  14  -4   1       23.49      110.69     72.30 o
  15  -4   1        0.07      -45.94     75.67 o
  16  -4   1       52.61       -8.37     87.52 o
 -15  -3   1       20.51       73.23     97.14 o
 -14  -3   1       12.60      142.01     72.61 o
 -13  -3   1       92.33      162.27     59.59 o
 -12  -3   1      204.18      220.58    112.14 o
 -11  -3   1      268.73      279.38     56.74 o
 -10  -3   1       44.52       57.72     53.35 o
  -9  -3   1        0.04       17.42     43.98 o
  -8  -3   1     1116.55     1040.03     56.56 o
  -7  -3   1      873.59     1179.83     55.14 o
  -6  -3   1       90.68      295.67     36.25 o
  -5  -3   1     3048.94     2334.47     56.11 o
  -4  -3   1     1376.38     1508.66     82.61 o
  -3  -3   1     1837.09     1474.73     40.60 o
  -2  -3   1     9052.76     7561.44    178.82 o
  -1  -3   1    13798.45    18151.04    174.67 o
   3  -3   1      300.85      434.76     26.84 o
   4  -3   1     1510.92     1049.59     49.76 o
   5  -3   1       39.21       43.28     36.23 o
   6  -3   1     1739.27     1462.58     81.14 o
   7  -3   1    11505.05     9953.92    154.60 o
   8  -3   1     3125.65     2630.99     65.26 o
   9  -3   1       22.35      138.80     30.66 o
  10  -3   1     2303.22     2127.38     97.60 o
  11  -3   1       43.59      125.98     69.38 o
  12  -3   1       24.03      147.24     42.91 o
  13  -3   1      200.14      228.82    102.14 o
  14  -3   1        0.42      125.00     56.83 o
  15  -3   1       49.53       38.78     64.39 o
  16  -3   1        0.41        1.66     95.53 o
 -15  -2   1      280.17      316.83    177.44 o
 -14  -2   1       73.23      115.65     72.77 o
 -13  -2   1      336.37      196.71     71.53 o
 -12  -2   1      823.10      975.34     71.81 o
 -11  -2   1      405.75      414.22     54.96 o
 -10  -2   1       81.77      137.64     42.69 o
  -9  -2   1       42.15       57.83     42.23 o
  -8  -2   1        0.64      212.96     38.26 o
  -7  -2   1      487.61      621.87     99.06 o
  -6  -2   1      227.24       48.19     41.02 o
  -5  -2   1     1300.73      937.46     37.39 o
  -4  -2   1     2261.57     3272.68     69.68 o
  -2  -2   1    24275.74    29411.24    173.98 o
   0  -2   1    10536.76     8493.54    182.05 o
   2  -2   1     2370.34     3306.92     59.45 o
   3  -2   1      959.72      411.60     20.54 o
   5  -2   1       70.61      213.99     22.06 o
   6  -2   1     1049.99      975.19     37.57 o
   7  -2   1     3463.86     2975.88     64.48 o
   8  -2   1     2076.51     2083.45     60.19 o
   9  -2   1       48.92       62.83     52.99 o
  10  -2   1      312.46      359.77     47.46 o
  11  -2   1       18.86      235.58     43.06 o
  12  -2   1      884.01      749.68     97.37 o
  13  -2   1     1395.75     1296.80     79.78 o
  14  -2   1       80.87      141.27     73.61 o
  15  -2   1       69.08      -18.34    170.59 o
  16  -2   1       18.93       24.87     93.39 o
 -15  -1   1      222.49      169.91    187.67 o
 -14  -1   1       55.27      128.48     73.67 o
 -13  -1   1      391.84      374.42     65.33 o
 -12  -1   1       50.27       28.83     72.82 o
 -11  -1   1      139.14      217.26    105.76 o
 -10  -1   1     1227.53     1241.57    127.22 o
  -9  -1   1     1986.23     1832.51     73.84 o
  -8  -1   1      174.35      224.15     37.31 o
  -7  -1   1       35.39       84.94     30.62 o
  -6  -1   1       24.92      140.46     36.46 o
  -5  -1   1      514.54      430.56     29.42 o
  -4  -1   1      129.22      143.79     37.46 o
  -3  -1   1    18648.93    19504.95    216.05 o
  -2  -1   1     9977.57    12574.79     81.74 o
  -1  -1   1    30466.92    45011.36    347.19 o
   1  -1   1    39092.43    45338.30    484.25 o
   2  -1   1    13453.33    15510.93    367.72 o
   3  -1   1    21356.42    20239.68    324.81 o
   4  -1   1      748.75      531.13     25.66 o
   5  -1   1       33.56      267.63     25.51 o
   6  -1   1      868.56      580.34     54.69 o
   7  -1   1      122.88      198.39     31.80 o
   8  -1   1      217.91      419.31     39.69 o
   9  -1   1      695.06      564.96     45.15 o
  10  -1   1       14.48       47.76     53.12 o
  11  -1   1       69.92      214.58     46.93 o
  12  -1   1     1197.95     1154.23     74.60 o
  13  -1   1     1239.80     1124.23     78.19 o
  14  -1   1       20.37       65.09     82.03 o
  15  -1   1      205.28      141.82    129.68 o
  16  -1   1       29.13      130.18     68.63 o
 -16   0   1        0.29      -55.26    173.67 o
 -15   0   1       19.21       32.67     78.91 o
 -14   0   1       23.36       -7.23     79.64 o
 -13   0   1      101.47      108.98    111.83 o
 -12   0   1      470.98      491.70     53.27 o
 -11   0   1     2968.57     2872.74     89.45 o
 -10   0   1     6080.92     5756.87    108.38 o
  -9   0   1     3732.40     3643.25     81.99 o
  -8   0   1      506.71      725.60     43.12 o
  -7   0   1        1.42       19.91     37.93 o
  -5   0   1      184.11      410.22     25.94 o
  -2   0   1     1482.42     2029.13     25.72 o
   2   0   1    11395.27    11257.95     83.91 o
   3   0   1    12201.19    11849.33     82.07 o
   5   0   1     2029.54     1449.46     42.91 o
   6   0   1     1904.63     1677.27     50.47 o
   7   0   1      272.06      496.61     38.48 o
   8   0   1      939.46      749.45     56.76 o
   9   0   1       29.48       79.78     38.33 o
  10   0   1        6.41      -58.47     58.47 o
  11   0   1       40.35       13.18    149.67 o
  12   0   1      218.10      202.02     58.99 o
  13   0   1       66.50       68.76     65.84 o
  14   0   1      176.64      270.45     66.08 o
  15   0   1      423.29      493.52     78.54 o
 -16   1   1        3.19      -37.95     88.47 o
 -15   1   1       29.89       65.11     60.99 o
 -14   1   1        5.68       22.10     80.40 o
 -13   1   1        0.79       83.23     59.53 o
 -12   1   1       36.46      186.08     45.83 o
 -11   1   1      868.92      820.58     54.97 o
 -10   1   1     2652.80     2723.38    156.98 o
  -9   1   1      491.14      496.77     42.63 o
  -8   1   1     1106.14      982.47     45.37 o
  -7   1   1     3096.93     2271.88     99.76 o
  -6   1   1      892.66     1418.87     60.99 o
  -5   1   1     5740.01     4896.33     59.50 o
  -4   1   1     7502.55     4789.29     68.22 o
  -3   1   1     3135.49     2533.36     33.60 o
   0   1   1     5693.83     6210.60     54.53 o
   4   1   1    10358.13    12339.72    132.75 o
   5   1   1    30216.38    34397.02    610.46 o
   6   1   1    20081.89    23403.53    195.36 o
   7   1   1      421.24      823.92     47.42 o
   8   1   1       21.14      -25.97     53.55 o
   9   1   1       10.42       55.44     55.72 o
  10   1   1       19.89       71.79     81.45 o
  11   1   1       63.17       74.95     56.76 o
  12   1   1      225.39      117.05     53.24 o
  13   1   1      196.49      157.41     62.92 o
  14   1   1      454.07      511.83     71.68 o
  15   1   1      281.51      330.03     74.70 o
 -16   2   1       53.40      123.10     81.07 o
 -15   2   1        5.28      -26.43     63.72 o
 -14   2   1       16.19      -62.28     72.82 o
 -13   2   1        5.52       30.80     66.11 o
 -12   2   1       15.57       35.78     95.07 o
 -11   2   1      364.87      273.43     44.27 o
 -10   2   1        2.50      137.47     32.95 o
  -9   2   1       70.57      113.76     31.22 o
  -8   2   1     4801.44     4023.96     86.14 o
  -7   2   1     8126.07     7780.10     91.91 o
  -6   2   1     2848.35     3796.43     82.91 o
  -5   2   1     9063.44     7883.72    117.37 o
  -4   2   1     3086.09     2252.74     37.52 o
  -3   2   1       22.52      213.22     17.73 o
   0   2   1      132.63      373.18     21.48 o
   1   2   1      235.25      259.97     21.97 o
   2   2   1     2946.23     2409.35     98.83 o
   4   2   1     4663.87     4233.12     73.76 o
   5   2   1    15594.58    17156.95    266.12 o
   6   2   1     8349.93    10120.65    119.65 o
   7   2   1      469.24      462.53     43.12 o
   8   2   1     1349.45     1318.80     72.14 o
   9   2   1        7.21       69.36     41.48 o
  10   2   1      538.10      590.28     93.30 o
  11   2   1        8.34      100.00     70.76 o
  12   2   1       83.04       77.99    100.14 o
  13   2   1      287.61      252.18     65.09 o
  14   2   1       98.72       88.24     82.01 o
 -17   3   1      249.03      356.45     82.22 o
 -16   3   1       33.64        5.65    157.06 o
 -15   3   1       31.20      205.50     57.78 o
 -14   3   1        7.72      -35.80     73.33 o
 -13   3   1      198.98      222.42     74.76 o
 -12   3   1      463.88      514.52     77.61 o
 -11   3   1       25.49       33.80     57.36 o
 -10   3   1      529.76      503.11     49.46 o
  -9   3   1       87.74       82.61     35.26 o
  -8   3   1     1270.38      976.56     42.64 o
  -7   3   1     2660.22     2738.88     56.94 o
  -6   3   1     5997.57     5285.40     68.47 o
  -5   3   1     5282.68     3640.84     51.55 o
  -4   3   1     2287.00     3618.40     88.76 o
  -3   3   1     2696.86     2034.62     46.15 o
  -2   3   1    82030.13    94776.82   1010.64 o
  -1   3   1      601.79      458.72     21.10 o
   0   3   1      183.45      234.72     20.38 o
   2   3   1      134.49      117.95     24.13 o
   3   3   1      148.07      281.55     71.38 o
   4   3   1      369.90      168.88     29.48 o
   5   3   1        7.79      242.45    121.22 o
   6   3   1     1859.64     1906.58    114.14 o
   7   3   1     5451.72     5622.90    106.26 o
   8   3   1     2081.53     2031.32     77.75 o
   9   3   1       56.13       30.76     72.29 o
  10   3   1      997.55     1003.55    117.22 o
  11   3   1       54.91      168.24     57.07 o
  12   3   1       61.07       85.83     60.73 o
  13   3   1       68.37      174.11    102.99 o
  14   3   1        0.21      -98.00     98.00 o
 -17   4   1       60.48      117.59    141.14 o
 -16   4   1       16.63       19.50     84.60 o
 -15   4   1      237.51      415.04     64.03 o
 -14   4   1        2.19       79.08     53.47 o
 -13   4   1      974.92     1043.43     65.12 o
 -12   4   1     1629.76     1594.85     90.30 o
 -11   4   1      273.58      431.34    103.29 o
 -10   4   1        0.37        4.11     42.01 o
  -9   4   1       22.28       67.24     32.10 o
  -8   4   1       12.12       91.60     35.53 o
  -7   4   1     1245.03     1499.89     44.87 o
  -6   4   1       22.21      152.01     23.58 o
  -4   4   1     2737.29     2312.80     63.92 o
  -2   4   1     6949.19     5984.54    151.21 o
  -1   4   1     3218.75     4676.64     81.76 o
   0   4   1      152.53       82.79     19.97 o
   1   4   1     1321.28      985.93     37.02 o
   2   4   1     2129.51     2929.73     61.30 o
   3   4   1      602.86      531.16     35.08 o
   4   4   1       60.93      -47.62     47.62 o
   5   4   1       47.81      236.79     39.14 o
   6   4   1     2017.34     1850.72    150.67 o
   7   4   1     1648.41     1692.98     70.75 o
   8   4   1      290.35      362.92     96.07 o
   9   4   1      432.92      434.49     60.57 o
  10   4   1      387.49      443.23     63.25 o
  11   4   1        3.61        0.67     83.44 o
  12   4   1      401.14      366.55     72.93 o
  13   4   1      325.81      187.84     88.29 o
 -17   5   1        8.28        8.75     93.93 o
 -16   5   1       23.59      170.26     63.98 o
 -15   5   1      449.17      473.62     66.93 o
 -14   5   1       83.50       27.47     72.38 o
 -13   5   1     1726.42     1656.22     76.94 o
 -12   5   1      572.85      635.28     54.80 o
 -11   5   1       46.20        8.94     56.20 o
 -10   5   1     1197.57     1078.82     80.84 o
  -9   5   1      347.30      341.02     35.15 o
  -8   5   1       49.52      157.60     27.68 o
  -7   5   1      173.91       54.91     58.99 o
  -6   5   1       37.39       55.24     28.46 o
  -5   5   1       26.82      269.46     24.31 o
  -4   5   1       46.77      266.83     23.39 o
  -3   5   1      156.19      107.47     19.47 o
  -2   5   1      866.33      810.20     32.92 o
  -1   5   1      596.41      407.05     49.07 o
   0   5   1     9411.69     9162.76     90.27 o
   2   5   1     3788.24     4215.23     74.66 o
   3   5   1     4440.70     4303.24     80.26 o
   4   5   1      900.64      902.92     49.27 o
   5   5   1      229.58      307.51     43.51 o
   6   5   1      230.64      286.64     90.83 o
   7   5   1      265.14      243.78     49.38 o
   8   5   1        7.75      -44.72    109.29 o
   9   5   1       46.18       95.05     64.61 o
  10   5   1        8.34       85.60     65.02 o
  11   5   1      253.15      385.61     64.04 o
  12   5   1      865.76      770.49     85.48 o
  13   5   1      674.04      649.95    195.51 o
 -17   6   1       16.61      -22.88    107.76 o
 -16   6   1       10.21       50.37     83.21 o
 -15   6   1       73.40       48.73     80.55 o
 -14   6   1       52.62      -24.03     62.82 o
 -13   6   1      336.17      333.34     49.87 o
 -12   6   1       25.23      114.36     48.14 o
 -11   6   1     1982.89     1962.17     71.50 o
 -10   6   1     4442.86     3819.26    108.76 o
  -9   6   1      782.80      775.21     45.68 o
  -8   6   1        0.19       50.70     33.71 o
  -7   6   1      979.27      766.01    100.22 o
  -6   6   1       52.45       88.09     23.87 o
  -5   6   1       16.13      162.00     24.28 o
  -4   6   1       27.83        2.62     29.90 o
  -2   6   1      226.66      447.82     27.39 o
  -1   6   1     2623.95     2168.47    136.14 o
   0   6   1     8794.58    10317.68    229.20 o
   1   6   1      396.62      544.01     38.61 o
   2   6   1     8503.19     8906.06    141.83 o
   3   6   1     1656.86     1556.49     77.99 o
   4   6   1      374.68      456.92     46.39 o
   5   6   1     2129.14     2284.48     86.60 o
   6   6   1      307.02      260.53    152.52 o
   7   6   1        8.30       30.00     69.99 o
   8   6   1       16.08       68.73    144.67 o
   9   6   1        4.57       87.63     68.85 o
  10   6   1       41.34       84.18     67.88 o
  11   6   1      218.98      112.96    128.68 o
  12   6   1      352.72      293.57     80.97 o
 -17   7   1       19.52      -87.39     87.39 o
 -16   7   1       31.70       58.24     91.45 o
 -15   7   1        0.79      -30.86     70.43 o
 -14   7   1        0.53       39.68     55.06 o
 -13   7   1        1.34       -4.12     61.04 o
 -12   7   1      460.61      687.64     53.40 o
 -11   7   1     2410.51     2459.40     94.37 o
 -10   7   1     2174.32     2182.17     87.68 o
  -9   7   1     1145.11     1112.03     53.49 o
  -8   7   1      969.33      921.84     90.53 o
  -7   7   1      352.64      301.96     31.86 o
  -6   7   1     1790.63     2099.79     69.91 o
  -5   7   1     3197.64     3152.90    100.37 o
  -4   7   1     3411.36     2725.08     72.30 o
  -3   7   1       33.03      131.98     25.99 o
  -2   7   1      149.53       90.51     49.53 o
  -1   7   1      957.96      692.61     50.30 o
   0   7   1     1169.22     1567.97     54.09 o
   1   7   1        0.39      143.17     72.53 o
   2   7   1     1237.63      915.99     56.30 o
   3   7   1     1360.22     1521.11     75.30 o
   4   7   1     2088.73     2355.80     80.00 o
   5   7   1     4481.17     4616.62    107.25 o
   6   7   1     1201.86     1251.44     89.14 o
   7   7   1      130.36      178.28     54.65 o
   8   7   1       55.55       99.69     77.07 o
   9   7   1        3.20      109.44     66.54 o
  10   7   1        3.93      -99.92     99.92 o
  11   7   1        0.33       34.69     89.68 o
 -17   8   1       58.30      155.01     72.11 o
 -16   8   1        2.46      139.58     63.12 o
 -15   8   1       19.52       25.75     66.86 o
 -14   8   1        1.69       91.82     46.94 o
 -13   8   1        3.42       72.88     52.58 o
 -12   8   1       56.66      187.46     71.30 o
 -11   8   1      249.54      363.05     72.30 o
 -10   8   1      228.52      238.28     39.53 o
  -9   8   1       48.33       46.34     40.85 o
  -8   8   1      664.28      751.14     56.53 o
  -7   8   1      430.64      448.49     45.46 o
  -6   8   1     2936.39     3248.50     72.22 o
  -5   8   1     6629.86     6357.56     92.67 o
  -4   8   1     2562.68     2555.94     68.84 o
  -3   8   1      125.97      231.82     33.84 o
  -2   8   1        8.68       34.68     41.32 o
  -1   8   1        1.55       46.10     46.84 o
   0   8   1       68.76      365.82     40.84 o
   1   8   1        3.55      128.68     35.99 o
   2   8   1       93.16      142.09     73.61 o
   3   8   1      536.15      735.09     62.07 o
   4   8   1     4149.35     3929.84    119.45 o
   5   8   1     3682.74     3735.75    105.78 o
   6   8   1     1389.46     1325.35    151.60 o
   7   8   1       19.69       57.47     78.68 o
   8   8   1      188.63      205.37     81.30 o
   9   8   1       12.46       59.53     74.24 o
  10   8   1      115.28      107.67    115.99 o
 -17   9   1      206.37      272.64    155.29 o
 -16   9   1       16.16       88.67     81.61 o
 -15   9   1       36.88       97.12     63.75 o
 -14   9   1        0.83      -21.80     73.38 o
 -13   9   1       32.91      117.90     49.11 o
 -12   9   1       19.62       17.79     64.88 o
 -11   9   1        6.60        2.78     58.63 o
 -10   9   1        0.01      100.99     86.68 o
  -9   9   1      224.78      360.83     46.92 o
  -8   9   1      549.56      584.95     49.14 o
  -7   9   1       98.85      222.78     77.99 o
  -6   9   1     3880.48     4143.27     83.54 o
  -5   9   1     4774.73     4998.10     89.41 o
  -4   9   1        0.07      141.86     35.53 o
  -3   9   1     3493.51     3318.56     75.96 o
  -2   9   1     1370.51     1303.98     55.40 o
  -1   9   1       54.11       95.24     38.43 o
   0   9   1      129.10      150.21     38.39 o
   1   9   1       59.63      -67.84     67.84 o
   2   9   1       60.45       28.61     62.15 o
   3   9   1      163.36      142.96     52.07 o
   4   9   1      201.60       51.35     80.02 o
   5   9   1      785.84      941.88     67.29 o
   6   9   1      119.51      149.51     66.76 o
   7   9   1      353.93      399.80     68.20 o
   8   9   1      112.41      188.99     75.83 o
   9   9   1      175.64      208.58     76.15 o
  10   9   1      327.95      460.12     85.78 o
 -17  10   1       60.00       42.81     87.68 o
 -16  10   1        1.82     -117.14    117.14 o
 -15  10   1        0.74       65.93     64.70 o
 -14  10   1      172.36      135.79     53.53 o
 -13  10   1      939.97      873.86     74.78 o
 -12  10   1      685.33      848.70     72.53 o
 -11  10   1      415.64      426.75     50.58 o
 -10  10   1       46.64       -8.53     56.06 o
  -9  10   1        4.44      -23.17     41.34 o
  -8  10   1       56.06       36.42     52.04 o
  -7  10   1       90.62       69.19     42.64 o
  -6  10   1      348.95      338.83     41.22 o
  -5  10   1       16.01      105.29     42.46 o
  -4  10   1     3038.29     3221.53     80.17 o
  -3  10   1     9560.65     9816.85    131.07 o
  -2  10   1     4105.33     4160.37    191.36 o
  -1  10   1       88.35      170.53     44.15 o
   0  10   1      219.58      204.69     49.92 o
   1  10   1       77.21      211.83     46.06 o
   2  10   1      274.36      316.45     51.56 o
   3  10   1       12.80       79.23     61.34 o
   4  10   1       31.91      -57.18     67.93 o
   5  10   1       32.10      104.20     67.04 o
   6  10   1      233.18      302.38     67.87 o
   7  10   1      197.33      165.34     72.91 o
   8  10   1       77.33       27.18     77.51 o
   9  10   1      185.46      115.74    109.60 o
 -16  11   1        3.81       -0.02     80.00 o
 -15  11   1       24.69       70.03     83.53 o
 -14  11   1       99.77      140.34     63.75 o
 -13  11   1     1034.50     1059.59     74.61 o
 -12  11   1      672.37      782.91     66.24 o
 -11  11   1       21.50       58.45     61.78 o
 -10  11   1       52.34       84.04     41.61 o
  -9  11   1        2.63       50.04     41.46 o
  -8  11   1       88.78      139.64     41.09 o
  -7  11   1       33.82       51.52     84.53 o
  -6  11   1        1.37       26.01     48.22 o
  -5  11   1      465.79      449.95     47.38 o
  -4  11   1     1159.08     1134.39     74.53 o
  -3  11   1     1671.69     1470.70     65.03 o
  -2  11   1      776.69      760.72     56.23 o
  -1  11   1        0.32       35.93     57.02 o
   0  11   1      206.10      292.16     56.69 o
   1  11   1      170.20      245.63     61.99 o
   2  11   1     1250.98     1253.14    185.59 o
   3  11   1      558.24      693.62    169.83 o
   4  11   1        4.04      -15.87     78.85 o
   5  11   1      173.09      174.09     64.87 o
   6  11   1       21.41      -29.47     97.54 o
   7  11   1       93.14       22.38    100.38 o
   8  11   1        5.85       45.60     99.88 o
 -16  12   1        0.03        4.36     88.46 o
 -15  12   1      204.95      174.01     73.62 o
 -14  12   1        0.05      -15.70    154.44 o
 -13  12   1       63.21       68.95     62.20 o
 -12  12   1       15.26      -18.66     75.61 o
 -11  12   1      695.15      689.88     87.68 o
 -10  12   1     1396.39     1342.16     75.80 o
  -9  12   1      104.45      187.76     74.45 o
  -8  12   1        4.67       52.56     58.76 o
  -7  12   1      277.05      265.31     47.70 o
  -6  12   1        9.41       94.54     37.92 o
  -5  12   1       59.02      126.46     52.30 o
  -4  12   1      295.20      398.31     46.23 o
  -3  12   1      217.01      314.73     50.62 o
  -2  12   1      260.12      365.17     48.78 o
  -1  12   1      497.91      507.71     60.46 o
   0  12   1      331.09      430.47    116.68 o
   1  12   1      335.94      356.47     63.63 o
   2  12   1     1822.41     1750.61     91.79 o
   3  12   1     1143.79      994.28     83.14 o
   4  12   1       46.74      185.49     93.68 o
   5  12   1      100.37      196.29     66.73 o
   6  12   1       16.54      100.58     93.09 o
   7  12   1        2.62       69.17    102.56 o
 -16  13   1        6.15       42.39     82.61 o
 -15  13   1       98.36       46.32     68.74 o
 -14  13   1       19.44      -21.06    132.68 o
 -13  13   1        1.66      130.17     50.76 o
 -12  13   1       20.76       83.39     49.56 o
 -11  13   1      686.71      688.50     90.30 o
 -10  13   1      831.76      915.48     76.30 o
  -9  13   1       20.43       66.21     53.08 o
  -8  13   1      371.07      428.18     53.79 o
  -7  13   1      110.66      165.63    102.99 o
  -6  13   1      225.10      329.72     50.35 o
  -5  13   1      221.86      311.31     84.07 o
  -4  13   1      139.03      106.29     89.60 o
  -3  13   1      157.33      209.06     90.14 o
  -2  13   1       44.85       -6.60     73.04 o
  -1  13   1       66.77      138.36    196.21 o
   0  13   1       16.35       75.54     74.02 o
   1  13   1       74.68       24.06     74.22 o
   2  13   1      202.60      249.60     65.83 o
   3  13   1        0.41      133.38     96.53 o
   4  13   1     1064.75      840.40     95.30 o
   5  13   1      269.71      430.93    158.67 o
 -15  14   1       24.25      -13.62    101.68 o
 -14  14   1        0.62      -83.94     87.14 o
 -13  14   1        2.65       12.58     86.84 o
 -12  14   1        1.81      -73.63     73.63 o
 -11  14   1       66.84      169.24    105.29 o
 -10  14   1       98.43       45.99     61.92 o
  -9  14   1        7.01       10.06     67.30 o
  -8  14   1      126.35      121.04     78.37 o
  -7  14   1        1.23       63.48     70.81 o
  -6  14   1      817.11      924.44     72.48 o
  -5  14   1     1732.74     1765.09     84.19 o
  -4  14   1      363.87      277.54     61.35 o
  -3  14   1       44.81       73.30     72.10 o
  -2  14   1       10.33       31.44     75.86 o
  -1  14   1        7.78       12.05     81.30 o
   0  14   1        1.72       -8.46     78.94 o
   1  14   1       14.17       15.73     97.22 o
   2  14   1      165.09      179.20     89.30 o
   3  14   1     1051.96      680.95     86.91 o
   4  14   1      711.01      743.54     86.89 o
 -14  15   1        0.15       28.09     90.28 o
 -13  15   1        1.30       13.02     83.57 o
 -12  15   1        2.06       99.15     56.17 o
 -11  15   1        2.82      -75.99     75.99 o
 -10  15   1        0.01      -44.02     77.39 o
  -9  15   1        8.26      -52.27    136.91 o
  -8  15   1        0.04       17.25     75.07 o
  -7  15   1       45.78       46.69     78.35 o
  -6  15   1      524.55      545.48     67.97 o
  -5  15   1      997.28     1110.51    165.52 o
  -4  15   1       23.65      -83.15     83.15 o
  -3  15   1      108.53      150.76     68.79 o
  -2  15   1       85.75       37.22    101.68 o
  -1  15   1        0.04      -70.97     73.30 o
   0  15   1        0.39        8.04     91.30 o
   1  15   1       23.28     -101.25    101.25 o
   2  15   1      159.26       76.85     93.87 o
 -13  16   1      216.97      361.54     99.76 o
 -12  16   1       49.40      150.99     88.37 o
 -11  16   1        2.52      -33.18     75.06 o
 -10  16   1        0.31       -0.45     78.69 o
  -9  16   1        0.00       27.92     76.99 o
  -8  16   1       41.73       54.13     66.56 o
  -7  16   1       30.77       24.94     75.60 o
  -6  16   1      139.33      197.08    103.37 o
  -5  16   1       31.57       52.59     67.22 o
  -4  16   1       90.71      142.65     97.53 o
  -3  16   1      784.92      710.20     81.02 o
  -2  16   1      117.22       81.14     75.28 o
  -1  16   1       62.00       73.74    114.83 o
   0  16   1      194.57      147.50     94.22 o
 -11  17   1       39.60      -79.02     97.57 o
 -10  17   1        1.09      -66.14     96.27 o
  -9  17   1       20.86      -46.23     88.48 o
  -8  17   1        0.33       11.04     84.38 o
  -7  17   1       15.11      -27.22     99.52 o
  -6  17   1       16.57      161.52     60.82 o
  -5  17   1       21.61       46.36     98.47 o
  -4  17   1      426.71      430.54     74.55 o
  -3  17   1      524.84      498.61    107.22 o
  -2  17   1       54.43      106.05     80.02 o
   3 -18   2       16.46       41.36     73.97 o
   4 -18   2       31.18      183.78     61.06 o
   5 -18   2      595.97      419.05     77.85 o
   6 -18   2      795.01      808.61    146.67 o
   7 -18   2      194.55      109.15     78.40 o
   8 -18   2      112.74      147.11     60.93 o
   9 -18   2       50.03      -12.81     80.33 o
   0 -17   2        0.37      -27.50     78.96 o
   1 -17   2       10.67       28.67     90.98 o
   2 -17   2        6.69      107.67    144.98 o
   3 -17   2       13.26       96.91     87.72 o
   4 -17   2        7.37      -86.97     86.97 o
   5 -17   2       29.86       16.91    113.52 o
   6 -17   2       53.59      117.15    100.99 o
   7 -17   2      111.29       91.26     62.21 o
   8 -17   2      256.88      302.49     67.38 o
   9 -17   2      142.52       86.67    148.52 o
  10 -17   2        4.70       92.60     76.74 o
  11 -17   2       45.51      115.43     72.61 o
  12 -17   2       23.71       93.85     70.79 o
  -2 -16   2     1281.05      890.00     93.09 o
  -1 -16   2      491.11      447.15    107.37 o
   0 -16   2      103.57       76.53     93.57 o
   1 -16   2       11.63      183.94     56.66 o
   2 -16   2       62.34       33.21     79.28 o
   3 -16   2       52.19       15.32     77.93 o
   4 -16   2        6.20       90.53     71.77 o
   5 -16   2        0.01      -59.51     74.77 o
   6 -16   2       15.90      -10.86     74.39 o
   7 -16   2      239.95      354.09     60.63 o
   8 -16   2      858.37      823.98     78.26 o
   9 -16   2      342.94      264.58     62.57 o
  10 -16   2       18.91      -37.22     75.17 o
  11 -16   2        1.53       67.62     72.83 o
  12 -16   2       12.32      105.35     71.76 o
  13 -16   2       91.78      105.60     85.61 o
  -4 -15   2        6.29       14.28     94.91 o
  -3 -15   2      268.17      270.28     94.68 o
  -2 -15   2      862.00      812.13    232.89 o
  -1 -15   2      450.58      579.67     73.53 o
   0 -15   2      115.08      168.07    159.75 o
   1 -15   2      177.37      283.76     60.08 o
   2 -15   2      156.18       82.90     60.31 o
   3 -15   2      118.99      233.15     54.49 o
   4 -15   2      149.80      168.90     83.61 o
   5 -15   2       80.92       13.70     75.83 o
   6 -15   2       32.42      133.86     65.68 o
   7 -15   2       19.25       63.86     77.07 o
   8 -15   2      113.93      283.05     55.42 o
   9 -15   2       52.35      146.39     74.53 o
  10 -15   2        1.72        1.16     57.03 o
  11 -15   2        1.85      -10.92     58.33 o
  12 -15   2      328.85      313.50     62.41 o
  13 -15   2      504.24      609.67    122.52 o
  14 -15   2      191.41      255.05     69.61 o
  -6 -14   2        1.95      -48.03     99.68 o
  -5 -14   2        1.52       57.91     78.06 o
  -4 -14   2       18.15      103.54    169.06 o
  -3 -14   2       19.12       60.29     88.44 o
  -2 -14   2       50.71      116.36     71.68 o
  -1 -14   2       33.00       49.80     64.55 o
   0 -14   2      702.88      757.15     67.07 o
   1 -14   2      685.20      739.82    120.06 o
   2 -14   2        2.80      -46.59     73.31 o
   3 -14   2      636.01      842.08     64.82 o
   4 -14   2      259.55      260.21     55.09 o
   5 -14   2      128.83       43.86    114.76 o
   6 -14   2      189.51      330.98     51.99 o
   7 -14   2        0.51       29.80     52.56 o
   8 -14   2        7.21        9.79     67.01 o
   9 -14   2       10.87       57.34     62.54 o
  10 -14   2      117.35      324.47     52.07 o
  11 -14   2       34.65      162.65     47.97 o
  12 -14   2       80.10      118.80     69.15 o
  13 -14   2      452.99      571.79     72.09 o
  14 -14   2      102.73       45.91     99.14 o
  15 -14   2        1.65       70.79     69.68 o
  -7 -13   2       26.31      -48.34    109.33 o
  -6 -13   2        8.03      -24.81     94.27 o
  -5 -13   2        0.53      -75.65     97.14 o
  -4 -13   2      105.07      158.84     64.83 o
  -3 -13   2       15.60       42.21     86.06 o
  -2 -13   2       33.09      101.52     64.64 o
  -1 -13   2      210.02      284.98     55.25 o
   0 -13   2      995.45     1180.62     68.68 o
   1 -13   2      319.51      420.27     54.98 o
   2 -13   2       61.12       50.05     53.08 o
   3 -13   2      927.60      972.94     61.51 o
   4 -13   2       59.29      116.87     62.68 o
   5 -13   2      507.52      628.33     52.56 o
   6 -13   2     1449.18     1591.51    130.06 o
   7 -13   2      138.80      254.65     45.47 o
   8 -13   2        1.39      -62.46     62.46 o
   9 -13   2        0.07      -14.34     61.30 o
  10 -13   2        1.05      -56.01     62.87 o
  11 -13   2       38.83       -4.57     97.06 o
  12 -13   2        0.26      108.21     58.66 o
  13 -13   2       39.95      184.56    144.44 o
  14 -13   2       12.42       12.56     81.03 o
  15 -13   2      111.67      184.77    100.60 o
  -8 -12   2       55.66      107.30     74.67 o
  -7 -12   2      218.15      545.26    122.68 o
  -6 -12   2      167.96      -14.68     99.74 o
  -5 -12   2      464.35      415.58     68.46 o
  -4 -12   2      583.68      622.94    101.14 o
  -3 -12   2     1060.51     1005.27     73.56 o
  -2 -12   2      286.43      364.37     52.97 o
  -1 -12   2       43.84       71.05     51.94 o
   0 -12   2        9.64      141.65     45.04 o
   1 -12   2      152.25      194.23     81.61 o
   2 -12   2     1144.28      948.69     58.95 o
   3 -12   2      123.11      145.51     41.82 o
   4 -12   2      224.56      177.16     45.40 o
   5 -12   2     3864.80     3890.42     93.82 o
   6 -12   2     3925.11     3829.39    119.06 o
   7 -12   2      372.35      399.24     50.63 o
   8 -12   2       18.21       -4.02    100.99 o
   9 -12   2      209.58      130.97     55.76 o
  10 -12   2      340.92      354.27     53.76 o
  11 -12   2        0.12       71.98     51.53 o
  12 -12   2       16.42      -49.24     68.09 o
  13 -12   2       71.03       -0.11     69.34 o
  14 -12   2       32.89      -69.04     82.83 o
  15 -12   2      248.44      377.77     80.14 o
  16 -12   2      211.41      113.37     80.97 o
  -9 -11   2       13.01      -25.74     99.82 o
  -8 -11   2      159.29      192.95    180.52 o
  -7 -11   2      443.77      540.30     74.33 o
  -6 -11   2        0.06       22.30     85.68 o
  -5 -11   2     1344.47     1401.24     81.89 o
  -4 -11   2     1844.16     1678.60     85.91 o
  -3 -11   2     1329.71     1385.08     73.57 o
  -2 -11   2      112.62      208.38     46.26 o
  -1 -11   2       42.27      108.21     97.06 o
   0 -11   2      450.15      421.42     57.92 o
   1 -11   2      302.32      230.87     43.13 o
   2 -11   2       59.28      116.25     38.67 o
   3 -11   2        1.22      -13.62     50.07 o
   4 -11   2      703.14      612.14     47.99 o
   5 -11   2     3059.40     3031.31    125.29 o
   6 -11   2     1632.82     1691.29     62.97 o
   7 -11   2       33.08       96.66     60.30 o
   8 -11   2      404.41      465.81     44.76 o
   9 -11   2      238.50      210.77     46.53 o
  10 -11   2      681.57      773.36     94.83 o
  11 -11   2      135.20      222.71     49.81 o
  12 -11   2       70.95      104.06     54.88 o
  13 -11   2       80.54       74.66     51.65 o
  14 -11   2        0.08       54.54     76.43 o
  15 -11   2        6.30       31.33     64.94 o
  16 -11   2      102.90      -80.53    117.75 o
 -10 -10   2      191.29      127.07     82.44 o
  -9 -10   2       12.19       44.07     95.02 o
  -8 -10   2        9.62       -8.61    125.52 o
  -7 -10   2      231.31      218.60     66.48 o
  -6 -10   2        0.23      -11.49     79.44 o
  -5 -10   2      506.35      722.44     69.38 o
  -4 -10   2      405.27      499.66     56.64 o
  -3 -10   2      159.40       78.52     55.45 o
  -2 -10   2     3038.11     2984.94    187.52 o
  -1 -10   2     2921.32     3020.48     80.74 o
   0 -10   2       21.09      160.97     40.19 o
   1 -10   2        0.15      -66.78     98.91 o
   2 -10   2        2.82       69.55     30.60 o
   3 -10   2       37.12      148.49     33.21 o
   4 -10   2      394.03      252.50     33.11 o
   5 -10   2      208.04      135.47     33.01 o
   6 -10   2        0.62      -15.10     51.46 o
   7 -10   2      846.77      859.22     50.16 o
   8 -10   2     2218.78     2175.99     68.60 o
   9 -10   2       97.11       98.04     46.10 o
  10 -10   2      801.96      957.80     60.23 o
  11 -10   2      373.39      467.07     54.84 o
  12 -10   2        9.65       -7.05     63.11 o
  13 -10   2      111.62      154.57     58.99 o
  14 -10   2        7.59       88.86     58.86 o
  15 -10   2       88.04       83.57     88.38 o
  16 -10   2        0.56       18.97     88.13 o
 -11  -9   2      472.63      431.38    140.98 o
 -10  -9   2       28.70      -87.69     99.93 o
  -9  -9   2      285.73      122.61     74.09 o
  -8  -9   2        5.46       53.59     68.50 o
  -7  -9   2        6.94      -16.49     76.46 o
  -6  -9   2       17.92       17.13     68.37 o
  -5  -9   2      102.24      190.02     71.84 o
  -4  -9   2      252.84      326.73     53.37 o
  -3  -9   2     5546.69     5817.20    149.06 o
  -2  -9   2    10587.74    11197.91    139.92 o
  -1  -9   2     4626.66     4973.01     92.97 o
   0  -9   2      759.85      941.46     46.37 o
   1  -9   2      449.97      425.62     38.61 o
   2  -9   2      906.96     1030.64     47.58 o
   3  -9   2     1479.06     1321.45     52.15 o
   4  -9   2      269.18       29.06     42.46 o
   5  -9   2        1.89       96.69     51.07 o
   6  -9   2       83.27      200.16     71.30 o
   7  -9   2      684.02      781.30     44.06 o
   8  -9   2      947.38     1070.23     52.97 o
   9  -9   2       81.65      200.11     41.61 o
  10  -9   2      166.33      210.01     41.33 o
  11  -9   2       33.70       74.32     48.97 o
  12  -9   2      335.32      460.41     98.83 o
  13  -9   2     1238.68     1400.16    121.45 o
  14  -9   2      128.66      137.74     67.26 o
  15  -9   2       27.88       64.22    111.14 o
  16  -9   2        8.11      164.98     65.32 o
 -12  -8   2       26.47       97.85     69.94 o
 -11  -8   2        4.54      105.05     98.83 o
 -10  -8   2       33.01      131.04     73.33 o
  -9  -8   2      587.84      554.47     71.04 o
  -8  -8   2       12.15      -12.50     79.50 o
  -7  -8   2       15.83       48.66     81.07 o
  -6  -8   2        0.62       34.39     83.68 o
  -5  -8   2      767.00      527.33     55.38 o
  -4  -8   2       11.63       46.43     62.00 o
  -3  -8   2      948.28      758.76     50.83 o
  -2  -8   2     2082.94     1968.16     63.25 o
  -1  -8   2       53.84      352.52     36.33 o
   0  -8   2     4182.00     4049.01    103.68 o
   1  -8   2     1113.69      999.27     43.94 o
   2  -8   2     3901.59     4214.82     73.98 o
   3  -8   2    11340.83    10951.93    246.59 o
   4  -8   2     5467.32     5242.02    114.45 o
   5  -8   2       98.60      284.35     30.43 o
   6  -8   2       16.81       18.44     32.69 o
   7  -8   2        4.13       38.44     42.42 o
   8  -8   2      112.14      188.79     33.98 o
   9  -8   2        0.28        0.96     57.53 o
  10  -8   2      204.25      181.36     39.59 o
  11  -8   2      323.22      262.16     46.65 o
  12  -8   2     1455.71     1509.05     87.68 o
  13  -8   2     2040.88     1884.50     89.07 o
  14  -8   2      318.59      293.67    130.98 o
  15  -8   2        8.16       67.96     62.76 o
  16  -8   2        0.70       82.38     79.73 o
 -13  -7   2       29.31      -23.72    138.06 o
 -12  -7   2        4.92      -40.97     80.21 o
 -11  -7   2      258.16      138.22     66.93 o
 -10  -7   2     1247.24     1294.17    142.98 o
  -9  -7   2     1217.88     1083.11     77.45 o
  -8  -7   2      137.16      195.42     54.96 o
  -7  -7   2       64.08       74.10    115.91 o
  -6  -7   2       70.81       35.00     63.90 o
  -5  -7   2      241.14      477.12     51.00 o
  -4  -7   2      107.35       51.45     42.60 o
  -3  -7   2       34.04      166.41     39.32 o
  -2  -7   2      263.76      344.08     36.61 o
  -1  -7   2     1077.69     1238.30     60.53 o
   0  -7   2     3168.13     2813.54    108.60 o
   1  -7   2     2716.98     3182.65     60.83 o
   2  -7   2     4899.26     4795.37    156.83 o
   3  -7   2     2534.06     1753.55     46.64 o
   4  -7   2     2624.97     2405.86     53.17 o
   5  -7   2     4102.99     4274.98     84.91 o
   6  -7   2     5316.52     5383.74     93.60 o
   7  -7   2      655.14      914.77     43.58 o
   8  -7   2        2.95      120.89     32.40 o
   9  -7   2       71.27      194.27    115.99 o
  10  -7   2       99.92      113.53     54.53 o
  11  -7   2      101.06      102.83     47.87 o
  12  -7   2      332.35      334.47     55.30 o
  13  -7   2      242.69      365.93     75.99 o
  14  -7   2        8.17       30.03     72.39 o
  15  -7   2       73.83      221.60    135.91 o
  16  -7   2       30.04      109.41     90.73 o
 -13  -6   2       16.50       -1.07     99.60 o
 -12  -6   2       12.85      109.87     63.51 o
 -11  -6   2       72.96       54.00     65.21 o
 -10  -6   2     1265.89     1235.31    103.53 o
  -9  -6   2     1198.69     1059.97     72.17 o
  -8  -6   2       54.74      191.87     48.26 o
  -7  -6   2     1014.44      973.54    149.67 o
  -6  -6   2      317.32      573.98     49.92 o
  -5  -6   2     4204.15     5285.92    100.86 o
  -4  -6   2     5496.82     5746.08    129.52 o
  -3  -6   2     2552.17     2876.57     66.77 o
  -2  -6   2      409.38      701.72     40.28 o
   0  -6   2      830.44      689.49     30.78 o
   2  -6   2     1126.99      543.66     29.03 o
   3  -6   2     1748.08     1818.25     67.38 o
   4  -6   2     3244.02     3605.10     74.22 o
   5  -6   2    23921.19    22951.86    158.73 o
   6  -6   2    28650.18    29033.66    204.79 o
   7  -6   2     1875.88     2135.78     57.21 o
   8  -6   2      177.80       98.27     42.76 o
   9  -6   2        8.02      -26.95     48.88 o
  10  -6   2       48.21      -49.75    113.06 o
  11  -6   2        0.30       74.91     47.21 o
  12  -6   2       28.24        6.38     57.00 o
  13  -6   2      168.58      162.95    107.14 o
  14  -6   2      245.26      296.42     60.75 o
  15  -6   2      205.45      351.80     66.95 o
  16  -6   2       91.21       67.45    108.53 o
 -14  -5   2       50.79      135.88     84.20 o
 -13  -5   2       21.22       13.40    107.14 o
 -12  -5   2       23.91       20.06     85.66 o
 -11  -5   2       19.23       42.53     62.61 o
 -10  -5   2       77.40      118.10     64.80 o
  -9  -5   2       39.96      122.56     68.45 o
  -8  -5   2      650.68      580.06     98.06 o
  -7  -5   2     2433.27     2262.50     73.99 o
  -6  -5   2     3119.05     4195.89     90.51 o
  -5  -5   2     8130.26     9304.94    118.56 o
  -4  -5   2     7488.88     8573.80    107.00 o
  -3  -5   2     1155.05     1686.21     50.99 o
  -2  -5   2     2669.65     2503.75     55.61 o
   0  -5   2      460.88      559.89     28.02 o
   3  -5   2      287.22      819.26     65.45 o
   4  -5   2     6379.80     5988.48     67.98 o
   5  -5   2    13623.83    12835.45    150.90 o
   6  -5   2     5436.03     5859.15     80.02 o
   7  -5   2       92.45      104.12     26.13 o
   8  -5   2     1263.75     1020.31     66.68 o
   9  -5   2      129.38      259.11     36.04 o
  10  -5   2      805.75      811.13     81.76 o
  11  -5   2      464.79      463.85     60.15 o
  12  -5   2       11.01       -9.38     71.99 o
  13  -5   2       71.16       80.92     85.60 o
  14  -5   2        7.70      109.52     61.29 o
  15  -5   2      144.95       69.37     85.25 o
  16  -5   2       16.46       20.22     86.80 o
 -14  -4   2      103.39      137.16     82.53 o
 -13  -4   2       38.51      -25.47     88.81 o
 -12  -4   2      153.40       52.94    140.83 o
 -11  -4   2      107.94      156.99     56.31 o
 -10  -4   2        5.21       -7.58     53.84 o
  -9  -4   2        4.29       36.23     56.74 o
  -8  -4   2      459.74      367.26     48.41 o
  -7  -4   2     1486.81     1629.08     61.48 o
  -6  -4   2     1416.20     1814.48     60.36 o
  -5  -4   2     3721.43     3740.60     73.86 o
  -4  -4   2     2599.07     3006.97     73.91 o
  -2  -4   2     6905.35     5780.20     69.78 o
  -1  -4   2     2333.50     2314.70     43.59 o
   0  -4   2       79.02      256.91     40.99 o
   1  -4   2      118.59      112.33     17.23 o
   2  -4   2       53.35      191.39     28.46 o
   3  -4   2      290.37      416.93     21.48 o
   4  -4   2     2880.94     1655.10     36.71 o
   5  -4   2     1042.76      658.51     40.46 o
   6  -4   2       27.45      196.07     26.81 o
   7  -4   2     3472.93     2842.15     63.59 o
   8  -4   2     1506.91     1264.60     49.71 o
   9  -4   2      855.89      907.39     48.69 o
  10  -4   2     1816.02     1706.91     87.84 o
  11  -4   2     1134.07     1096.33     64.03 o
  12  -4   2        3.38       33.78     74.07 o
  13  -4   2       79.97      174.82     51.03 o
  14  -4   2        0.50        7.32     85.68 o
  15  -4   2        2.29      105.46     62.92 o
  16  -4   2        0.22       18.87     93.17 o
 -15  -3   2      253.84      411.12     80.00 o
 -14  -3   2      113.04      287.88     61.55 o
 -13  -3   2      635.30      524.72     69.24 o
 -12  -3   2     1825.35     1810.84     88.12 o
 -11  -3   2      985.36     1073.48     70.93 o
 -10  -3   2      187.27      253.46     48.12 o
  -9  -3   2        4.36       21.38     56.58 o
  -8  -3   2       56.56      217.54     46.38 o
  -7  -3   2        0.03       89.74     39.10 o
  -6  -3   2      235.44      105.33     30.18 o
  -5  -3   2      203.56      148.06     27.94 o
  -3  -3   2     4625.14     3591.08     54.33 o
  -2  -3   2     9108.37     8848.86    135.14 o
   0  -3   2     4444.86     2990.28     39.15 o
   2  -3   2      112.05      277.45     18.89 o
   3  -3   2      172.16      223.04     57.61 o
   5  -3   2      323.25      491.79     31.15 o
   6  -3   2      363.32      367.66     30.77 o
   7  -3   2     2254.92     1710.72     77.61 o
   8  -3   2     1017.33      896.07     44.89 o
   9  -3   2      396.72      335.49     48.15 o
  10  -3   2     1354.30     1495.77     98.91 o
  11  -3   2      325.97      512.54     49.56 o
  12  -3   2      301.57      326.68     57.76 o
  13  -3   2      991.99     1021.43     77.61 o
  14  -3   2       14.75       37.09     68.30 o
  15  -3   2       49.37       38.36    121.83 o
  16  -3   2        8.52      173.00     66.19 o
 -15  -2   2      160.90      115.47     72.50 o
 -14  -2   2        0.31      -93.54    115.29 o
 -13  -2   2      970.09      784.10     74.59 o
 -12  -2   2     2538.15     2466.66     92.62 o
 -11  -2   2      121.66      219.66     98.14 o
 -10  -2   2      115.55      168.70     75.38 o
  -9  -2   2       23.54       40.99     42.53 o
  -8  -2   2       60.50       -4.84     47.68 o
  -7  -2   2     1634.23     1561.97     52.00 o
  -6  -2   2      192.92      142.75     41.99 o
  -5  -2   2      650.73      766.89     45.92 o
  -4  -2   2     2889.28     3589.07     97.30 o
  -3  -2   2     7712.11     6592.02     83.30 o
  -2  -2   2    23033.77    31792.58    224.44 o
   0  -2   2     7103.95     4484.46     36.55 o
   1  -2   2     1032.85      564.64     21.61 o
   2  -2   2    29378.39    35147.43    498.25 o
   3  -2   2    17036.77    14151.67     95.55 o
   4  -2   2     1811.12     1024.90     58.07 o
   6  -2   2      325.87      171.68     26.32 o
   7  -2   2      588.16      344.12     35.83 o
   8  -2   2        8.82       -0.36     49.19 o
   9  -2   2       28.12       27.40     42.03 o
  10  -2   2       32.14       69.48     43.22 o
  11  -2   2      295.33      395.23     51.86 o
  12  -2   2     1690.46     1501.41    113.37 o
  13  -2   2     1662.67     1427.06     85.16 o
  14  -2   2       43.85       28.26     78.20 o
  15  -2   2      330.97      509.99     91.30 o
 -16  -1   2        4.94      -67.91    118.14 o
 -15  -1   2       21.04       75.17     69.71 o
 -14  -1   2        8.68       10.01     72.60 o
 -13  -1   2      176.84      109.72     64.35 o
 -12  -1   2      207.00      347.33     52.26 o
 -11  -1   2      872.80      911.46     61.77 o
 -10  -1   2     2131.21     2136.97     73.29 o
  -9  -1   2      444.98      467.18     41.44 o
  -8  -1   2      131.84      211.96     36.05 o
  -7  -1   2     3897.22     3256.75     65.85 o
  -6  -1   2      732.52      586.60     33.76 o
  -2  -1   2      946.23     1645.32     65.68 o
   0  -1   2     9908.25     9223.89     60.15 o
   2  -1   2    19262.18    20380.02    276.50 o
   3  -1   2     2630.76     1332.61     32.69 o
   4  -1   2     3960.38     4651.21    125.52 o
   5  -1   2     1775.19     1485.89     41.49 o
   6  -1   2      630.43      375.79     30.99 o
   7  -1   2      862.05     1016.45     87.84 o
   8  -1   2        0.31      196.35     51.84 o
   9  -1   2        5.84        4.79     51.84 o
  10  -1   2       19.55       85.01     38.55 o
  11  -1   2      626.51      615.81     59.58 o
  12  -1   2     1042.66     1052.44     76.49 o
  13  -1   2      447.93      391.73    134.45 o
  14  -1   2       10.09       54.79     77.91 o
  15  -1   2      147.44      248.07     70.59 o
 -16   0   2        4.69      -91.51     91.51 o
 -15   0   2       17.02       18.53     77.79 o
 -14   0   2        5.04      -23.36     76.91 o
 -13   0   2      109.18      218.73     50.63 o
 -12   0   2      113.73      291.20     47.21 o
 -11   0   2     1133.29     1116.83     67.68 o
 -10   0   2     2246.04     2149.03     71.49 o
  -9   0   2     1076.87     1163.84     53.69 o
  -8   0   2      957.40      912.30    102.60 o
  -7   0   2     4028.13     3369.79     63.56 o
  -6   0   2       29.83      171.47     25.07 o
  -5   0   2     5398.06     5547.48     63.02 o
  -3   0   2      273.44      396.24     19.84 o
  -2   0   2      200.44      184.00     14.67 o
   0   0   2     3975.21     4261.24     98.14 o
   1   0   2      618.59      548.00     22.62 o
   2   0   2    11378.61    10922.25     76.85 o
   3   0   2      746.93      519.39     30.23 o
   4   0   2      974.30      915.49     35.13 o
   5   0   2    14943.76    14738.70    237.59 o
   6   0   2     7532.99     7568.95    139.75 o
   7   0   2      298.40      718.83     80.91 o
   8   0   2     1877.92     1709.36    114.52 o
   9   0   2        6.20       24.41     73.61 o
  10   0   2       68.96      -10.40     62.68 o
  11   0   2       45.95      186.25     45.25 o
  12   0   2       23.33       -2.95    103.29 o
  13   0   2        3.17       88.27     94.45 o
  14   0   2       21.97       51.94     63.90 o
  15   0   2       83.29      199.41    187.82 o
 -16   1   2        4.71      -38.07    126.45 o
 -15   1   2      152.24      135.37     76.30 o
 -14   1   2      219.61      245.12     60.37 o
 -13   1   2      210.34      275.34     74.76 o
 -12   1   2      116.65       12.72     57.77 o
 -11   1   2       53.50       44.16     59.28 o
 -10   1   2      512.86      498.87     44.72 o
  -9   1   2      162.09      297.46     37.13 o
  -8   1   2      515.08      337.40     34.53 o
  -7   1   2       81.92       -3.90     35.36 o
  -6   1   2    25261.57    28420.26    290.89 o
  -5   1   2    53214.67    52550.61    258.55 o
  -4   1   2    23582.88    23204.39    313.58 o
  -3   1   2     8649.30    10556.80     85.07 o
   4   1   2     8985.62     9824.29     98.00 o
   5   1   2    21284.37    23754.85    832.82 o
   6   1   2    11441.43    13759.13    299.04 o
   7   1   2        7.81       96.25     57.15 o
   8   1   2     1200.74     1148.76     58.89 o
   9   1   2        1.30      134.97     51.04 o
  10   1   2      473.80      412.22     55.79 o
  11   1   2      225.90      148.01     73.30 o
  12   1   2       56.81      -61.43     80.09 o
  13   1   2       98.68     -101.99    101.99 o
  14   1   2       55.14      109.47     69.49 o
 -17   2   2       79.89       77.15     99.23 o
 -16   2   2        4.28       66.97     67.47 o
 -15   2   2      243.67      364.42     62.98 o
 -14   2   2      132.30      226.03     53.71 o
 -13   2   2        1.04       64.54     53.61 o
 -12   2   2        0.33       39.78     47.07 o
 -11   2   2      191.32      205.17     41.21 o
 -10   2   2        5.24      107.92     41.38 o
  -9   2   2      154.27      143.79     59.07 o
  -8   2   2      749.45      478.94     35.19 o
  -6   2   2    13704.02    14032.17    154.67 o
  -5   2   2    38170.96    36971.25    326.50 o
  -4   2   2     8011.65     9091.19     70.73 o
  -3   2   2    50854.91    56705.08   1076.02 o
  -1   2   2    15441.23    19109.89    289.12 o
   0   2   2     7717.91     8886.18     69.76 o
   1   2   2     2579.95     1626.98     43.46 o
   3   2   2     1238.55     1166.38     64.07 o
   4   2   2     2746.47     2208.00     54.32 o
   5   2   2     3141.38     3598.26    132.21 o
   6   2   2     1703.75     2437.60     68.19 o
   7   2   2      765.32      633.79     49.55 o
   8   2   2      145.87      301.64     46.70 o
   9   2   2      892.22      781.69     63.05 o
  10   2   2     1581.72     1606.62     78.41 o
  11   2   2      475.80      562.48     64.42 o
  12   2   2        7.57       45.04     81.89 o
  13   2   2       73.57      113.67    135.21 o
  14   2   2        9.20      -31.75    125.37 o
 -17   3   2       35.46       53.66    124.91 o
 -16   3   2        0.93       38.75     78.04 o
 -15   3   2      234.27      345.60    103.99 o
 -14   3   2        0.20      -16.27     57.87 o
 -13   3   2     1202.89     1279.17    193.21 o
 -12   3   2     1772.35     1816.62     76.30 o
 -11   3   2      641.66      684.96     51.98 o
 -10   3   2      105.45      141.45     36.04 o
  -9   3   2        8.12       55.04     34.45 o
  -8   3   2       51.31       92.92     62.99 o
  -7   3   2       29.06       77.40     30.38 o
  -6   3   2       29.72       15.31     28.00 o
  -5   3   2       44.61      203.02     21.16 o
  -4   3   2     3956.51     4334.41     52.92 o
  -3   3   2    12852.74    10091.77     74.51 o
  -2   3   2    19221.61    20013.98    552.16 o
   0   3   2     4751.73     3854.00     53.73 o
   1   3   2     2024.78     1640.07     41.82 o
   3   3   2       99.95      238.77     32.61 o
   4   3   2       94.71      424.64     36.27 o
   5   3   2       76.48       83.29     89.99 o
   6   3   2      655.68      530.35     46.12 o
   7   3   2      326.45      239.18     44.46 o
   8   3   2        1.03       -7.07     64.99 o
   9   3   2      758.00      837.69     63.95 o
  10   3   2     1155.67     1047.61    125.37 o
  11   3   2      291.84      356.03     66.31 o
  12   3   2        0.97       14.34     91.68 o
  13   3   2      117.24      202.83    133.60 o
 -17   4   2       36.56      115.99    110.45 o
 -16   4   2       12.61       42.83     79.45 o
 -15   4   2      213.08      192.07     59.01 o
 -14   4   2       16.60      -61.62    103.22 o
 -13   4   2     1634.16     1539.36     97.45 o
 -12   4   2     4071.76     4202.22    103.22 o
 -11   4   2      147.96      218.52     43.99 o
 -10   4   2      162.96       88.44     55.92 o
  -9   4   2      193.16       57.69     35.25 o
  -8   4   2      518.94      667.11     37.80 o
  -7   4   2      264.10      138.61     24.96 o
  -6   4   2      303.04       91.28     21.20 o
  -5   4   2      407.53      579.70     27.40 o
  -4   4   2      428.01      246.97     21.96 o
  -3   4   2      182.59      146.19     18.49 o
  -2   4   2     1658.68     1309.97     34.10 o
  -1   4   2      712.40      310.93     23.97 o
   0   4   2     7017.23     6932.76    156.98 o
   1   4   2      318.35      641.23     34.21 o
   2   4   2     8842.75    10410.10    108.12 o
   3   4   2     7801.35     8586.38    179.75 o
   4   4   2     1490.13     1640.67     58.39 o
   5   4   2      157.64      106.51     44.67 o
   6   4   2      149.28       94.45     61.30 o
   7   4   2       46.04       84.96    107.76 o
   8   4   2      103.05      216.76     48.93 o
   9   4   2      162.42      277.45     55.25 o
  10   4   2       14.96        5.38     80.47 o
  11   4   2       59.86      188.52     76.14 o
  12   4   2      474.47      552.92     76.75 o
  13   4   2      439.59      388.26     79.97 o
 -17   5   2       15.48      -22.32     87.45 o
 -16   5   2        6.27      -49.55    116.45 o
 -15   5   2      254.43      252.72     62.40 o
 -14   5   2       22.51       90.41     52.55 o
 -13   5   2     1403.44     1284.67     72.32 o
 -12   5   2      380.50      500.61     77.76 o
 -11   5   2       53.24      119.33     39.27 o
 -10   5   2     1023.95     1047.37     53.82 o
  -9   5   2      715.15      804.96     74.14 o
  -8   5   2     3722.83     3473.38     94.30 o
  -7   5   2     3222.71     2281.18    107.53 o
  -6   5   2      384.13      343.37     38.69 o
  -5   5   2       75.77      305.50     25.39 o
  -4   5   2      182.33       33.63     22.94 o
  -3   5   2      122.08      113.10     34.61 o
  -1   5   2      212.46       34.87     24.30 o
   0   5   2     1014.15      970.82     53.92 o
   1   5   2     1960.02     3166.29     64.39 o
   2   5   2    14238.70    16870.44    391.64 o
   3   5   2     6809.92     7288.81    105.51 o
   4   5   2      128.10      221.39     38.93 o
   5   5   2      360.02      450.42     42.53 o
   6   5   2      229.32      227.66     45.67 o
   7   5   2       13.32       73.31     64.90 o
   8   5   2       72.89       28.64     78.41 o
   9   5   2       80.41      -54.07     84.19 o
  10   5   2      117.55      165.27     59.27 o
  11   5   2      387.19      429.50     75.20 o
  12   5   2      483.52      708.64    168.36 o
 -17   6   2        3.46      -37.55     87.01 o
 -16   6   2        6.75       11.46     84.76 o
 -15   6   2        4.67      -41.66     80.03 o
 -14   6   2        1.05       31.93     68.68 o
 -13   6   2        5.08       20.79     69.50 o
 -12   6   2       37.32        7.79     62.95 o
 -11   6   2     1145.75     1044.02     60.69 o
 -10   6   2     1304.32     1278.52     62.78 o
  -9   6   2       85.75      168.83     36.21 o
  -8   6   2     3271.92     2790.22     68.06 o
  -7   6   2     5188.33     4331.43     91.37 o
  -6   6   2      233.87      303.07     31.32 o
  -5   6   2     1211.30      872.41     38.45 o
  -4   6   2      999.90      607.74     33.33 o
  -3   6   2       12.08      207.79     39.30 o
  -2   6   2      941.33      681.91     34.85 o
   0   6   2      115.39      342.55     35.13 o
   1   6   2     3399.43     3589.36     74.29 o
   2   6   2     2103.23     1782.93     62.75 o
   3   6   2       44.55       77.46     45.76 o
   4   6   2     2990.27     2842.61     81.66 o
   5   6   2     1641.58     1618.72     88.45 o
   6   6   2      259.56      342.93     54.82 o
   7   6   2       27.42       24.81     77.38 o
   8   6   2      486.60      717.78     96.07 o
   9   6   2        1.45       -4.40     92.07 o
  10   6   2       18.96      -45.76     97.29 o
  11   6   2       23.69       20.26    101.26 o
  12   6   2       31.49       -1.23    107.69 o
 -17   7   2        0.39        1.53     68.23 o
 -16   7   2      105.85      -37.80     83.39 o
 -15   7   2      224.20      119.00     91.37 o
 -14   7   2      106.60      177.98     75.22 o
 -13   7   2       42.26       56.46     63.26 o
 -12   7   2        9.29       40.36     43.69 o
 -11   7   2      127.69      161.18     44.66 o
 -10   7   2      183.99      286.90     90.14 o
  -9   7   2      373.62      475.26     41.24 o
  -8   7   2      338.02      240.67     35.77 o
  -7   7   2      775.66      673.85     40.24 o
  -6   7   2     2904.20     2690.12     64.28 o
  -5   7   2     7434.32     6906.23    304.04 o
  -4   7   2     3221.91     3364.38    100.14 o
  -3   7   2       25.65       45.14     27.84 o
  -2   7   2      190.44       42.24     41.55 o
  -1   7   2      840.88      638.01     79.30 o
   0   7   2       63.40      209.13     33.77 o
   1   7   2       19.84      242.26     39.51 o
   2   7   2       78.61      147.27    119.60 o
   3   7   2      732.16      920.74     54.87 o
   4   7   2     2521.24     2179.00    127.37 o
   5   7   2     1713.65     1877.71     79.13 o
   6   7   2      185.67      151.37     76.07 o
   7   7   2      618.35      678.51     67.39 o
   8   7   2      767.71      712.37     79.24 o
   9   7   2       23.55       76.56    158.75 o
  10   7   2       53.46       44.47    101.12 o
  11   7   2        2.75      -41.24    105.37 o
 -17   8   2        6.46      -50.35     67.09 o
 -16   8   2      108.81       85.70     60.03 o
 -15   8   2      758.74      782.57     74.24 o
 -14   8   2      213.68      220.92     95.22 o
 -13   8   2      141.48       34.20     67.45 o
 -12   8   2       33.05       -5.01     64.07 o
 -11   8   2        5.96       -8.45     51.23 o
 -10   8   2       12.20       55.67     52.23 o
  -9   8   2        4.22      -28.62     46.23 o
  -8   8   2       49.13       98.27     37.69 o
  -7   8   2      390.15      655.30     41.87 o
  -6   8   2    10562.54    10851.97    143.44 o
  -5   8   2    13557.49    14097.74    324.58 o
  -4   8   2     2704.49     2944.91     67.49 o
  -3   8   2      110.03       49.14     36.90 o
  -2   8   2      874.31      775.47     42.90 o
  -1   8   2      632.63      939.89     49.19 o
   0   8   2     1142.70     1060.44     73.99 o
   1   8   2       91.97       22.38     44.82 o
   2   8   2        0.08       43.12     49.49 o
   3   8   2      689.11      625.62     57.78 o
   4   8   2      732.47      785.38     63.60 o
   5   8   2      905.83     1063.44     90.68 o
   6   8   2      151.46      223.69     63.77 o
   7   8   2      195.43      258.35    130.83 o
   8   8   2       36.61       14.64    132.52 o
   9   8   2      304.66      231.58     74.69 o
  10   8   2      475.35      474.97    122.14 o
 -17   9   2        0.06       83.70     98.06 o
 -16   9   2       17.54       49.67     83.34 o
 -15   9   2      250.85      292.02     76.99 o
 -14   9   2       21.77      -71.45     98.06 o
 -13   9   2      162.12      150.38    124.98 o
 -12   9   2      252.24      413.59     62.99 o
 -11   9   2        1.83       69.14     44.26 o
 -10   9   2        0.16      -12.74     53.66 o
  -9   9   2       31.43       48.82     36.87 o
  -8   9   2        2.04        7.56     39.02 o
  -7   9   2      406.50      397.29     41.30 o
  -6   9   2     3430.41     3824.82     80.00 o
  -5   9   2     2833.23     2991.29     73.69 o
  -4   9   2      356.70      317.94     40.40 o
  -3   9   2     1457.48     1510.38     58.60 o
  -2   9   2     1353.03     1607.07    103.45 o
  -1   9   2      945.07     1142.34     55.73 o
   0   9   2     4163.59     3956.28     91.20 o
   1   9   2      277.70      320.22     64.84 o
   2   9   2      179.55      337.01     54.99 o
   3   9   2      222.20      285.47     65.91 o
   4   9   2        0.52      -21.40     70.15 o
   5   9   2        0.19      121.94     65.15 o
   6   9   2       85.12       69.73     85.22 o
   7   9   2        3.29      130.42     70.67 o
   8   9   2      166.08      157.80     84.59 o
   9   9   2      702.09      638.07     88.55 o
 -17  10   2        6.75        1.48     88.71 o
 -16  10   2        6.07      -73.86     80.29 o
 -15  10   2        3.71       77.97     57.28 o
 -14  10   2      222.92      200.07     85.91 o
 -13  10   2     1510.48     1520.57     80.48 o
 -12  10   2     1054.76     1129.71     90.68 o
 -11  10   2      246.01      175.66     69.15 o
 -10  10   2       71.06      152.71     40.40 o
  -9  10   2        1.52        8.54     42.73 o
  -8  10   2       47.36       91.44     43.68 o
  -7  10   2       92.02      139.74     39.44 o
  -6  10   2       29.82       33.67     54.13 o
  -5  10   2        1.57       44.05     50.26 o
  -4  10   2     1211.03     1040.13     56.32 o
  -3  10   2     1125.29     1190.49     56.93 o
  -2  10   2      469.85      658.99     47.46 o
  -1  10   2      256.33      291.51     45.94 o
   0  10   2     1669.19     1982.91     93.22 o
   1  10   2       10.30      130.61     81.30 o
   2  10   2      668.41      557.14     61.26 o
   3  10   2      464.90      408.63     66.62 o
   4  10   2        2.68      127.37     65.16 o
   5  10   2       65.61      120.68     81.61 o
   6  10   2        9.99       -3.15    111.14 o
   7  10   2       31.22        9.63     68.40 o
   8  10   2       25.55      -18.67    107.25 o
 -17  11   2        3.23       70.33     71.51 o
 -16  11   2        0.61      116.87     64.77 o
 -15  11   2        1.66      -72.86     80.05 o
 -14  11   2       23.43      -13.09    101.53 o
 -13  11   2      973.43     1065.11     74.06 o
 -12  11   2      633.37      604.76     64.88 o
 -11  11   2        1.52      109.61     98.14 o
 -10  11   2        1.37       45.88     47.36 o
  -9  11   2       31.03      -26.73     63.07 o
  -8  11   2     1614.55     1463.25     68.24 o
  -7  11   2      458.63      680.11     52.32 o
  -6  11   2      318.01      325.09     46.88 o
  -5  11   2        1.56      -16.77     56.16 o
  -4  11   2       12.13       37.47     41.76 o
  -3  11   2      250.77      241.15     45.01 o
  -2  11   2      113.18       13.98     65.81 o
  -1  11   2        6.43       13.06     52.94 o
   0  11   2       45.30      193.70     51.51 o
   1  11   2      404.81      541.91     62.95 o
   2  11   2     3953.67     3749.44    174.36 o
   3  11   2     1638.95     1752.57    166.29 o
   4  11   2       43.79        9.35     90.68 o
   5  11   2       55.93       -0.53     88.68 o
   6  11   2       22.40       85.24     99.76 o
   7  11   2        2.84       70.15    104.05 o
 -16  12   2        2.54      -72.77     91.39 o
 -15  12   2       65.77       72.23     82.68 o
 -14  12   2       82.34      100.36     49.71 o
 -13  12   2       53.91       60.53     79.20 o
 -12  12   2        0.78       24.93     68.23 o
 -11  12   2      249.09      423.38     56.43 o
 -10  12   2       67.84      166.17     50.24 o
  -9  12   2      165.12      250.47     47.74 o
  -8  12   2     2018.40     1862.82     79.73 o
  -7  12   2     1576.80     1466.83     74.13 o
  -6  12   2       97.79       39.35     51.68 o
  -5  12   2       70.45       72.81     49.43 o
  -4  12   2       20.17       20.83     59.88 o
  -3  12   2       13.98       34.75     67.15 o
  -2  12   2        6.03       -1.43    116.37 o
  -1  12   2       42.53      -40.02    150.21 o
   0  12   2      107.93       62.89     64.71 o
   1  12   2     1514.26     1413.04     81.77 o
   2  12   2     1518.73     1580.85    101.14 o
   3  12   2      307.98       55.49     95.59 o
   4  12   2        0.19      -33.66     92.75 o
   5  12   2      331.08      444.53     77.77 o
   6  12   2        0.68       64.59     80.19 o
 -16  13   2       52.46      103.12     69.58 o
 -15  13   2       22.49       89.26    136.52 o
 -14  13   2        0.05       10.69     90.83 o
 -13  13   2       21.18      160.33     98.68 o
 -12  13   2       11.12        1.88     70.40 o
 -11  13   2       33.35       72.51     60.01 o
 -10  13   2       78.91      188.77     73.99 o
  -9  13   2        5.02       51.08     51.64 o
  -8  13   2      126.70      193.08     51.62 o
  -7  13   2       14.21       73.44     79.14 o
  -6  13   2      758.93      764.31     67.13 o
  -5  13   2     1645.21     1586.68     82.09 o
  -4  13   2      570.62      512.82     60.07 o
  -3  13   2       22.44       47.13     61.86 o
  -2  13   2        6.22       60.06     72.49 o
  -1  13   2        0.62       11.46     72.48 o
   0  13   2       32.25      160.65     85.37 o
   1  13   2       11.45       19.53     71.22 o
   2  13   2       57.84       45.01     70.14 o
   3  13   2      265.08      257.40     72.98 o
   4  13   2      661.61      574.52     83.26 o
   5  13   2       47.10      -17.73    114.73 o
 -15  14   2      289.55      249.26     75.43 o
 -14  14   2       87.82       52.86     91.68 o
 -13  14   2       25.68       70.90     74.58 o
 -12  14   2       26.52       28.07     72.60 o
 -11  14   2       22.59      -75.43     75.43 o
 -10  14   2       35.53       92.40     48.43 o
  -9  14   2      284.09      143.20     64.45 o
  -8  14   2       59.29       50.68     57.59 o
  -7  14   2      194.00      199.94     97.06 o
  -6  14   2     1288.53     1417.54     88.76 o
  -5  14   2     1495.69     1471.01     88.07 o
  -4  14   2      331.32      238.25     59.84 o
  -3  14   2       39.77       16.10     81.50 o
  -2  14   2       95.00       85.33     66.86 o
  -1  14   2        6.62       24.16     82.98 o
   0  14   2       37.86      -18.86    173.21 o
   1  14   2       35.77      -23.27     92.95 o
   2  14   2      188.96       81.08     82.95 o
   3  14   2      451.30      269.13    152.44 o
 -14  15   2       20.00      -44.75     97.12 o
 -13  15   2        8.71       35.76     83.88 o
 -12  15   2        2.76      -68.49     85.87 o
 -11  15   2       19.54       73.94     74.00 o
 -10  15   2        4.16       12.12     78.98 o
  -9  15   2       32.84       -6.62     76.68 o
  -8  15   2       40.54       89.93     60.23 o
  -7  15   2       75.39      142.71     58.07 o
  -6  15   2      116.89      204.41     87.53 o
  -5  15   2      525.15      500.94    102.22 o
  -4  15   2       83.64      204.96     53.83 o
  -3  15   2      213.92      336.24     65.26 o
  -2  15   2       67.68      139.86     70.59 o
  -1  15   2      172.70      120.67    101.53 o
   0  15   2      415.94      362.98     81.25 o
   1  15   2      144.88       45.49    107.06 o
 -13  16   2      196.01      316.90     72.78 o
 -12  16   2       46.73       97.55     69.37 o
 -11  16   2       32.30       30.92     91.70 o
 -10  16   2       97.79      173.23     65.78 o
  -9  16   2       33.99      -67.80    104.06 o
  -8  16   2        5.24      -96.81    132.60 o
  -7  16   2       20.68      -38.86     86.07 o
  -6  16   2       86.45      196.32     61.41 o
  -5  16   2        7.54       12.84     91.52 o
  -4  16   2       14.64      -28.39    129.29 o
  -3  16   2       14.28      -87.37    114.37 o
  -2  16   2       18.14      -96.52     96.52 o
  -1  16   2      374.49      284.88     80.11 o
 -10  17   2        7.65      -43.30     91.51 o
  -9  17   2       23.07      121.63    122.91 o
  -8  17   2       91.44      217.38     94.68 o
  -7  17   2       76.21      222.99     67.61 o
  -6  17   2        1.83      -16.63    100.73 o
  -5  17   2        0.66      -60.04    195.67 o
  -4  17   2       11.06       90.89     77.40 o
  -3  17   2       26.46        4.48    102.54 o
   2 -18   3        0.03       32.70     94.79 o
   3 -18   3       14.16      -66.38     90.55 o
   4 -18   3       71.81        3.56    141.67 o
   5 -18   3      484.69      472.38     77.45 o
   6 -18   3      577.80      447.74     78.70 o
   7 -18   3      122.37       98.82     61.23 o
   8 -18   3        5.71       27.90     82.67 o
   9 -18   3        9.68      -86.45     86.45 o
  -1 -17   3      291.71      270.43    138.68 o
   0 -17   3       61.12       81.48     95.27 o
   1 -17   3       91.35       11.31    192.90 o
   2 -17   3       65.98      101.00    122.83 o
   3 -17   3       64.13       81.82     68.95 o
   4 -17   3       65.06       21.10     84.99 o
   5 -17   3        2.44      -35.71     80.66 o
   6 -17   3       15.32       37.53     64.93 o
   7 -17   3        3.01      104.65     66.79 o
   8 -17   3       23.16       82.93     82.24 o
   9 -17   3        1.19       98.85     80.26 o
  10 -17   3      338.28      308.42    133.98 o
  11 -17   3      449.61      600.23    111.29 o
  -3 -16   3      234.47      232.05     89.27 o
  -2 -16   3      997.90      868.38    123.60 o
  -1 -16   3      436.58      458.54     71.14 o
   0 -16   3        9.75       12.34     89.14 o
   1 -16   3       46.42       62.83    138.29 o
   2 -16   3       69.94      -33.65    129.52 o
   3 -16   3      208.17      158.41     72.14 o
   4 -16   3       92.13      106.23     67.58 o
   5 -16   3        2.01       54.94     76.99 o
   6 -16   3        1.88      -41.96     74.61 o
   7 -16   3        5.64      106.03    110.06 o
   8 -16   3      104.04       58.47     73.30 o
   9 -16   3       13.06      -35.83     81.58 o
  10 -16   3       17.95       33.96    104.06 o
  11 -16   3       25.82       10.26     88.99 o
  12 -16   3       33.54        4.49     72.29 o
  13 -16   3      156.94      136.87     78.40 o
  -5 -15   3       65.12      129.00    156.75 o
  -4 -15   3       33.00     -105.92    105.92 o
  -3 -15   3       10.61       -4.05     94.83 o
  -2 -15   3      281.06      388.98     78.45 o
  -1 -15   3      134.33       60.71     72.48 o
   0 -15   3       21.83       46.48     76.17 o
   1 -15   3       10.04       90.85     69.38 o
   2 -15   3      413.02      283.34     61.89 o
   3 -15   3     1634.85     1467.60     81.17 o
   4 -15   3     1820.38     1606.50     84.13 o
   5 -15   3      129.76      176.48     55.31 o
   6 -15   3       69.40       31.85     68.71 o
   7 -15   3       38.45      118.38     48.39 o
   8 -15   3        0.78       23.22     57.01 o
   9 -15   3        0.04       41.16     56.51 o
  10 -15   3      106.41       41.70     71.88 o
  11 -15   3       20.67       -8.16     71.08 o
  12 -15   3      404.41      411.84     68.16 o
  13 -15   3      544.81      658.55    117.83 o
  14 -15   3      258.90      278.20     76.99 o
  -6 -14   3      118.51      138.84    110.83 o
  -5 -14   3        0.78      -41.50     79.73 o
  -4 -14   3       11.69       40.88     71.15 o
  -3 -14   3        8.97      135.45     58.52 o
  -2 -14   3        9.31       70.79     66.45 o
  -1 -14   3        7.80       63.97     71.52 o
   0 -14   3      197.64      315.47     53.79 o
   1 -14   3       23.74      -33.88     69.66 o
   2 -14   3      612.69      569.28     72.76 o
   3 -14   3     1679.32     1685.67    112.91 o
   4 -14   3     1272.59     1284.84     71.81 o
   5 -14   3      143.42      203.63     53.07 o
   6 -14   3      524.61      618.34     63.13 o
   7 -14   3      105.74      215.49     49.28 o
   8 -14   3       51.82      192.49     47.10 o
   9 -14   3        1.76      122.35     46.99 o
  10 -14   3        3.59       26.12     66.66 o
  11 -14   3       32.17      153.99     70.07 o
  12 -14   3       34.62      -19.94    229.20 o
  13 -14   3      118.16      128.66     72.63 o
  14 -14   3       75.38      -96.15     96.15 o
  -7 -13   3      289.24      303.55     75.52 o
  -6 -13   3        0.12       20.06     88.00 o
  -5 -13   3      293.52      291.16    122.68 o
  -4 -13   3      682.81      837.11     72.77 o
  -3 -13   3      127.48      239.81    107.68 o
  -2 -13   3      171.92      216.08     50.47 o
  -1 -13   3        7.21        7.05     65.20 o
   0 -13   3      119.48       47.86     71.02 o
   1 -13   3        1.78       23.19     52.70 o
   2 -13   3       35.95       44.23     58.07 o
   3 -13   3      609.61      461.82     54.85 o
   4 -13   3       26.98      122.92     47.22 o
   5 -13   3     1095.22     1096.23     63.12 o
   6 -13   3     1934.31     2056.28    168.59 o
   7 -13   3       27.39       82.62     48.85 o
   8 -13   3      341.45      447.11    100.45 o
   9 -13   3        2.51       28.20     64.27 o
  10 -13   3        0.07      -67.86     67.86 o
  11 -13   3        1.76       78.22     98.91 o
  12 -13   3        0.87       17.50     67.60 o
  13 -13   3        0.39        9.14     72.02 o
  14 -13   3        0.84       -7.59     77.10 o
  15 -13   3       14.67      112.07     79.61 o
  -8 -12   3      141.55      301.51    125.37 o
  -7 -12   3      137.27        1.50    113.52 o
  -6 -12   3      139.87      150.71     64.77 o
  -5 -12   3     1515.33     1423.43    110.14 o
  -4 -12   3     2644.76     2617.11    107.45 o
  -3 -12   3     2010.83     1854.41    145.67 o
  -2 -12   3      601.07      553.56     58.00 o
  -1 -12   3       41.80       66.42     49.97 o
   0 -12   3      562.99      547.71     53.19 o
   1 -12   3       99.98      -41.32     81.53 o
   2 -12   3       42.68      113.06     36.54 o
   3 -12   3        1.66      -50.13     54.63 o
   4 -12   3     1163.55     1064.26     57.20 o
   5 -12   3     2124.32     1876.91     72.27 o
   6 -12   3     1311.80     1374.82     89.99 o
   7 -12   3        4.29       91.67     38.05 o
   8 -12   3      221.50      296.72     80.30 o
   9 -12   3       66.98       -2.57     65.61 o
  10 -12   3      429.34      414.81     55.09 o
  11 -12   3      123.75      210.07     51.61 o
  12 -12   3        5.76       25.26     77.16 o
  13 -12   3        0.78       -4.34     71.73 o
  14 -12   3        0.82       19.38     76.66 o
  15 -12   3        7.04      -22.55     66.11 o
 -10 -11   3        0.06       17.62     97.53 o
  -9 -11   3        5.32       93.36     64.05 o
  -8 -11   3       12.17      115.09     75.08 o
  -7 -11   3       14.30      -28.80     70.27 o
  -6 -11   3      176.26      170.71     78.99 o
  -5 -11   3     1417.39     1749.95    196.67 o
  -4 -11   3     1790.31     1998.25     86.02 o
  -3 -11   3      333.64      545.98     61.38 o
  -2 -11   3      159.41      199.20     45.20 o
  -1 -11   3      415.29      319.59     52.76 o
   0 -11   3      108.94       72.63     80.76 o
   1 -11   3     1156.15     1118.90     56.52 o
   2 -11   3      217.75      217.69     39.16 o
   3 -11   3      149.84      269.04     39.09 o
   4 -11   3       64.33      -22.83     80.37 o
   5 -11   3      523.94      512.19     43.18 o
   6 -11   3      356.54      420.34     42.47 o
   7 -11   3       54.52      131.21     36.11 o
   8 -11   3      578.27      554.43     82.22 o
   9 -11   3      392.11      442.80     46.60 o
  10 -11   3     1083.96     1137.31     70.84 o
  11 -11   3     1614.56     1623.16     79.87 o
  12 -11   3      168.34      129.17     59.68 o
  13 -11   3       27.54       48.20     57.69 o
  14 -11   3        7.44      -72.78     72.78 o
  15 -11   3       34.03      -16.57     96.45 o
  16 -11   3        0.42       39.74     72.45 o
 -10 -10   3      178.33      132.22    109.29 o
  -9 -10   3       39.61      115.08     79.79 o
  -8 -10   3       43.67      146.05     68.87 o
  -7 -10   3       13.48       39.45     74.59 o
  -6 -10   3      117.52      217.19     52.81 o
  -5 -10   3      269.70      447.72     56.56 o
  -4 -10   3       10.30      147.17    109.29 o
  -3 -10   3      878.23     1081.71     87.07 o
  -2 -10   3     4124.01     4132.97    198.98 o
  -1 -10   3      203.07      307.50     80.53 o
   0 -10   3     1575.72     1483.91     63.84 o
   1 -10   3     2997.07     2825.75    113.76 o
   2 -10   3      214.87      276.33    116.75 o
   3 -10   3       71.58      161.76     38.46 o
   4 -10   3       69.54      233.85     47.92 o
   5 -10   3      109.23      241.75     34.19 o
   6 -10   3       22.12       88.79     32.49 o
   7 -10   3       93.15       42.82     63.84 o
   8 -10   3      138.83       67.18     91.99 o
   9 -10   3      198.06      255.94     42.87 o
  10 -10   3     1152.25     1493.79     65.96 o
  11 -10   3     1286.83     1162.39     66.56 o
  12 -10   3        1.63       50.05     64.68 o
  13 -10   3      172.21      364.53     56.34 o
  14 -10   3        0.19      117.87     57.99 o
  15 -10   3      253.82      228.49    109.45 o
  16 -10   3       66.90       88.68     78.77 o
 -11  -9   3      162.39      241.60     75.13 o
 -10  -9   3        8.65       81.34    100.12 o
  -9  -9   3       81.99      -89.38     89.38 o
  -8  -9   3       35.76       71.16     76.22 o
  -7  -9   3      496.99      573.68     61.62 o
  -6  -9   3      354.72      424.31     56.61 o
  -5  -9   3      245.16      349.75     81.76 o
  -4  -9   3        0.77       14.89     64.36 o
  -3  -9   3     1071.43      987.46     57.80 o
  -2  -9   3     1379.04     1368.84     59.30 o
  -1  -9   3      506.78      890.14     50.24 o
   0  -9   3     3533.09     3276.23     72.27 o
   1  -9   3      841.09      610.28     40.28 o
   2  -9   3     1494.33     1477.42     53.06 o
   3  -9   3     1628.16     1156.45     46.87 o
   4  -9   3     1167.98      771.93     42.69 o
   5  -9   3       76.67      202.51     36.00 o
   6  -9   3       25.60       57.59     42.07 o
   7  -9   3       44.48       64.59     36.65 o
   8  -9   3       73.57      142.03     33.87 o
   9  -9   3       11.83       -7.33     49.87 o
  10  -9   3      302.63      349.45     71.38 o
  11  -9   3       34.66       84.32     80.68 o
  12  -9   3      335.61      527.39     57.46 o
  13  -9   3      910.15     1039.63     73.36 o
  14  -9   3      100.07       97.38     62.49 o
  15  -9   3      156.46      225.59     86.91 o
  16  -9   3       47.56      244.32     65.66 o
 -12  -8   3      177.77      271.72    122.75 o
 -11  -8   3        5.84       69.33     93.98 o
 -10  -8   3      108.56      160.00    179.98 o
  -9  -8   3      115.10      209.70     59.55 o
  -8  -8   3      274.51      265.91     57.48 o
  -7  -8   3     2958.98     2936.12    221.59 o
  -6  -8   3     1822.85     1648.15     76.58 o
  -5  -8   3      565.64      663.98     54.27 o
  -4  -8   3      364.70      475.99     48.57 o
  -3  -8   3       19.57      142.40     42.86 o
  -2  -8   3      578.37      639.38     44.05 o
  -1  -8   3        7.92      181.78     31.05 o
   0  -8   3       20.69      234.60     40.23 o
   1  -8   3     1418.68     1721.66     50.49 o
   2  -8   3     9662.08     9375.93    105.82 o
   3  -8   3    20215.37    18934.11    149.89 o
   4  -8   3     5692.33     5392.39     82.01 o
   5  -8   3      415.39      651.62     87.37 o
   6  -8   3      819.22      787.26     52.07 o
   7  -8   3        0.12       93.30     84.84 o
   8  -8   3      925.64      821.13     77.99 o
   9  -8   3      144.40      122.63     38.20 o
  10  -8   3       27.57       -8.30     53.51 o
  11  -8   3      466.11      515.84     75.99 o
  12  -8   3      402.01      510.63     57.26 o
  13  -8   3      460.66      522.55     95.07 o
  14  -8   3      169.11       97.11     79.06 o
  15  -8   3       19.11      154.86     84.45 o
  16  -8   3        0.06      -87.52     87.52 o
 -13  -7   3       66.35      272.11     64.84 o
 -12  -7   3      170.79      209.78    107.29 o
 -11  -7   3       60.93      100.48     70.80 o
 -10  -7   3      266.88      323.26     79.37 o
  -9  -7   3      324.41      311.38     63.38 o
  -8  -7   3      460.55      494.17     58.00 o
  -7  -7   3     2261.87     2320.43     99.30 o
  -6  -7   3       14.47      120.80     56.30 o
  -5  -7   3     2178.05     2768.36     79.72 o
  -4  -7   3     1746.90     1694.50     63.88 o
  -3  -7   3      214.59      245.03     37.15 o
  -2  -7   3      133.87      370.27     65.68 o
  -1  -7   3       51.70       -9.56     37.11 o
   0  -7   3      184.08      152.35     25.67 o
   1  -7   3      258.21      384.26     30.78 o
   2  -7   3     7130.74     5790.63     85.76 o
   3  -7   3     6333.47     5338.70    111.22 o
   4  -7   3      375.78      663.84     34.54 o
   5  -7   3     2875.26     2738.80     58.95 o
   6  -7   3     7149.22     7225.81     94.35 o
   7  -7   3       16.74      129.22     36.69 o
   8  -7   3     2785.75     2712.61    165.21 o
   9  -7   3      468.94      455.28     45.01 o
  10  -7   3        4.39       38.76     74.53 o
  11  -7   3       43.04       35.65     39.43 o
  12  -7   3       40.59      147.58    118.68 o
  13  -7   3        2.80       50.73     72.39 o
  14  -7   3       20.79      -27.17     76.57 o
  15  -7   3        0.10       45.73     71.47 o
  16  -7   3       32.09      -14.78     95.76 o
 -14  -6   3       83.94      215.58     73.58 o
 -13  -6   3      410.09      298.28     74.47 o
 -12  -6   3       75.74       -3.77     89.24 o
 -11  -6   3       39.85       96.33     66.53 o
 -10  -6   3      115.34       87.59    162.06 o
  -9  -6   3       27.17       83.09     47.61 o
  -8  -6   3      587.44      566.04     54.31 o
  -7  -6   3      262.76      162.98     43.78 o
  -6  -6   3     3843.54     4716.81     97.57 o
  -5  -6   3    18284.45    22221.35    376.72 o
  -4  -6   3     9460.16    11018.79    127.01 o
  -3  -6   3      862.87     1267.75     47.15 o
  -2  -6   3       82.37       60.38     26.90 o
  -1  -6   3      221.80      101.81     45.99 o
   1  -6   3       96.02      342.94     43.23 o
   3  -6   3      969.65     1566.41     86.37 o
   4  -6   3     2228.11     2141.37     73.30 o
   5  -6   3     9654.61     9308.91    104.68 o
   6  -6   3     6066.19     6892.00     90.34 o
   7  -6   3      263.28      267.27     32.18 o
   8  -6   3     2292.44     2060.60    102.45 o
   9  -6   3      249.32      229.64     40.94 o
  10  -6   3      198.85      256.03     51.53 o
  11  -6   3      167.48      201.82     44.97 o
  12  -6   3        4.95       11.90     51.39 o
  13  -6   3        1.82      -18.15     69.38 o
  14  -6   3        2.81       63.28     77.53 o
  15  -6   3        9.01       16.57     64.30 o
  16  -6   3       24.14       24.55    186.82 o
 -14  -5   3      440.69      389.31     83.18 o
 -13  -5   3      131.04      119.68    129.29 o
 -12  -5   3       28.66      101.36     72.14 o
 -11  -5   3       21.72       89.35     59.63 o
 -10  -5   3        1.01       47.24     58.14 o
  -9  -5   3       95.18       51.13     68.45 o
  -8  -5   3        2.38       94.17     97.06 o
  -7  -5   3      129.31      187.90     41.60 o
  -6  -5   3     1972.38     2324.02     69.18 o
  -5  -5   3    12799.40    14273.69    294.12 o
  -4  -5   3     5679.79     6862.92     94.08 o
  -2  -5   3      344.87       -8.22     71.15 o
  -1  -5   3      651.57      525.22     27.87 o
   0  -5   3     6923.85     8186.45     79.08 o
   1  -5   3     9038.41     7391.35    161.52 o
   2  -5   3     3502.18     2573.58     46.88 o
   3  -5   3       27.08      247.13     22.79 o
   5  -5   3      982.03      929.05     34.37 o
   6  -5   3      342.38      551.42     34.68 o
   7  -5   3      432.35      283.56     46.07 o
   8  -5   3      397.91      398.16     67.99 o
   9  -5   3      845.01      735.65     83.84 o
  10  -5   3     2267.64     2386.11     79.51 o
  11  -5   3     2192.99     2108.99     79.68 o
  12  -5   3      440.90      478.34     56.73 o
  13  -5   3        0.67      -77.93     77.93 o
  14  -5   3        0.98       55.65     58.37 o
  15  -5   3       15.48       73.08     84.14 o
  16  -5   3        9.95       68.53     84.62 o
 -15  -4   3      448.58      329.17    118.91 o
 -14  -4   3      478.58      519.03    150.21 o
 -13  -4   3      109.06      142.25     94.91 o
 -12  -4   3      858.80      905.00    101.53 o
 -11  -4   3      187.79      214.95     56.43 o
 -10  -4   3       48.28       83.96     54.84 o
  -9  -4   3       36.63       38.44     58.51 o
  -8  -4   3      361.44      297.64     66.91 o
  -7  -4   3       43.13      193.69     63.92 o
  -6  -4   3      166.39       42.24     38.11 o
  -5  -4   3     1711.86     1560.39    111.99 o
  -4  -4   3      950.55     1482.35     46.54 o
  -3  -4   3      990.03      522.76     32.46 o
  -2  -4   3     2170.03     1464.88     51.46 o
  -1  -4   3      684.78     1227.08     34.19 o
   0  -4   3    18646.93    17788.86    219.36 o
   1  -4   3    10988.95     8546.63    173.52 o
   2  -4   3      918.58      942.07     33.84 o
   3  -4   3      913.35      618.03     54.38 o
   4  -4   3       57.72       32.75     22.32 o
   5  -4   3      285.38      345.03     27.84 o
   6  -4   3       17.51      157.46     31.84 o
   7  -4   3       57.95       64.30     46.69 o
   8  -4   3       15.51       92.08     38.37 o
   9  -4   3     1200.09     1297.07     81.76 o
  10  -4   3     3072.00     2954.89     85.59 o
  11  -4   3     1324.05     1342.35     70.28 o
  12  -4   3      110.98       32.48     70.30 o
  13  -4   3       99.92      115.22     66.45 o
  14  -4   3       40.59       30.30     65.83 o
  15  -4   3      200.13      278.00    123.98 o
  16  -4   3        1.60      -94.52     96.66 o
 -15  -3   3      249.99      261.14    147.67 o
 -14  -3   3       53.72      148.39     64.29 o
 -13  -3   3     1037.44     1047.57     78.76 o
 -12  -3   3     2038.21     2041.82    116.52 o
 -11  -3   3      656.50      646.71     58.14 o
 -10  -3   3      201.84      314.02     70.30 o
  -9  -3   3      841.50      875.48     54.42 o
  -8  -3   3      207.80      283.36     38.56 o
  -7  -3   3      161.47      156.83     33.17 o
  -6  -3   3     1194.64      942.70     43.13 o
  -5  -3   3      124.99      348.33     30.12 o
  -4  -3   3      806.70      679.33     32.51 o
  -3  -3   3     2766.48     1466.21     38.29 o
  -2  -3   3     3662.44     4540.15     57.58 o
  -1  -3   3      591.66      814.78     27.29 o
   0  -3   3    31501.13    29489.99    164.13 o
   1  -3   3     5710.63     4704.13     47.91 o
   2  -3   3     4791.97     4930.43     60.53 o
   4  -3   3     2802.99     2178.19     59.07 o
   5  -3   3      868.80     1125.26     49.15 o
   6  -3   3       93.23       90.34     26.52 o
   7  -3   3        5.92        6.81     43.02 o
   8  -3   3       51.63       63.29     41.53 o
   9  -3   3      207.66      249.13     40.71 o
  10  -3   3      701.77      600.30     54.08 o
  11  -3   3        3.99      104.76     49.55 o
  12  -3   3      454.36      476.61    105.29 o
  13  -3   3      529.47      702.36     69.28 o
  14  -3   3        0.59       63.75     63.31 o
  15  -3   3      392.14      307.66     75.54 o
 -16  -2   3       10.57       16.90     97.22 o
 -15  -2   3      101.23      -84.33    187.36 o
 -14  -2   3        3.94       37.89     59.86 o
 -13  -2   3      710.18      652.44     71.72 o
 -12  -2   3      518.03      617.30     63.32 o
 -11  -2   3        3.29      159.64     46.16 o
 -10  -2   3      270.13      458.81     44.67 o
  -9  -2   3     1307.81     1275.23     61.45 o
  -8  -2   3     4027.16     3859.21    119.60 o
  -7  -2   3     5973.22     5613.41    178.75 o
  -6  -2   3     6029.57     5441.80     77.91 o
  -5  -2   3     2296.30     3061.09     86.76 o
  -4  -2   3      184.06       -7.10     32.84 o
   2  -2   3    10958.04    10482.36     99.45 o
   4  -2   3      714.41     1444.51     68.22 o
   5  -2   3      625.98      480.82     29.74 o
   6  -2   3      734.13      422.12     43.99 o
   7  -2   3        9.65      167.94     47.99 o
   8  -2   3      153.02      190.79     37.42 o
   9  -2   3       61.21       30.47     51.43 o
  10  -2   3       78.03      120.59     38.15 o
  11  -2   3       88.31       32.11     72.20 o
  12  -2   3      235.19      301.34     59.30 o
  13  -2   3      653.86      602.40     71.55 o
  14  -2   3       49.40       52.57     68.91 o
  15  -2   3      284.42      399.75     78.75 o
 -16  -1   3       23.63       78.16     73.30 o
 -15  -1   3       11.33       28.50     86.14 o
 -14  -1   3        4.36       12.83     70.84 o
 -13  -1   3       32.49       97.89     88.14 o
 -12  -1   3      109.07      137.58     48.07 o
 -11  -1   3      152.84      180.80     99.68 o
 -10  -1   3      425.23      490.47     61.22 o
  -9  -1   3      629.47      702.06     45.08 o
  -8  -1   3     4018.43     3890.07     77.44 o
  -7  -1   3    15512.87    15979.94    133.84 o
  -6  -1   3     3952.23     4148.46     64.72 o
  -2  -1   3     1769.10     1645.44     28.01 o
   1  -1   3     9011.73    11730.19    130.52 o
   2  -1   3    19000.04    18193.50    177.82 o
   3  -1   3     7486.90     7348.42     74.11 o
   4  -1   3      121.27      367.19     33.38 o
   5  -1   3      705.65      380.69     30.45 o
   6  -1   3     1061.36     1195.84     47.64 o
   7  -1   3     3208.38     3069.81     74.13 o
   8  -1   3     1761.05     1609.04    106.29 o
   9  -1   3      797.21      657.08     51.28 o
  10  -1   3       67.79      149.11     61.84 o
  11  -1   3       71.73      226.16     69.22 o
  12  -1   3       38.43       99.56     53.99 o
  13  -1   3      142.63      148.73     72.49 o
  14  -1   3        0.32       10.29     88.79 o
  15  -1   3        1.90       30.10    104.97 o
 -16   0   3        0.34       53.84     61.63 o
 -15   0   3      135.49      159.33     61.56 o
 -14   0   3      191.22      274.21     85.68 o
 -13   0   3      219.04      246.68     49.97 o
 -12   0   3      136.87       61.20     44.10 o
 -11   0   3        8.61      -55.06     55.06 o
 -10   0   3      215.52      282.48     41.06 o
  -9   0   3       58.61      135.48     34.04 o
  -8   0   3     2448.28     1961.77     55.80 o
  -7   0   3     2707.70     2053.70     51.98 o
  -6   0   3     1321.09     1654.85     50.84 o
  -5   0   3    31675.92    32889.91    684.61 o
  -4   0   3     6871.81     5568.02     86.76 o
  -3   0   3        7.38      134.09     17.43 o
   1   0   3      478.96      295.01     26.07 o
   2   0   3     2569.56     1579.38     36.76 o
   3   0   3      283.01      585.16     30.18 o
   4   0   3      542.03      349.54     30.38 o
   5   0   3     3740.68     3653.03     69.83 o
   6   0   3      991.93     1778.62     57.87 o
   7   0   3     3289.30     2975.61     77.17 o
   8   0   3     5654.59     4883.01    102.46 o
   9   0   3      277.56      461.71     48.84 o
  10   0   3      148.49      225.06     56.76 o
  11   0   3       79.65      152.56     60.68 o
  12   0   3        5.97      -51.54    116.45 o
  13   0   3        5.33       90.22     64.87 o
  14   0   3       32.53       31.56     91.38 o
 -17   1   3        4.84      148.79     60.17 o
 -16   1   3      180.07        2.08     75.67 o
 -15   1   3      711.10      672.84     74.29 o
 -14   1   3     1362.77     1205.24     77.24 o
 -13   1   3      363.65      388.17    100.14 o
 -12   1   3      103.35       21.48     47.96 o
 -11   1   3      106.96      266.02     39.10 o
 -10   1   3       34.17       87.61     41.99 o
  -9   1   3       31.45       41.88     29.78 o
  -8   1   3      226.30       77.30     55.45 o
  -7   1   3      512.28      932.81     36.77 o
  -6   1   3    34868.62    38036.83    631.77 o
  -5   1   3    45927.20    46067.91    305.50 o
  -4   1   3     6879.82     6824.95    182.90 o
  -3   1   3      135.70      320.97     19.90 o
  -2   1   3    26376.59    27691.11    594.93 o
   0   1   3     9041.11    10839.67    240.12 o
   1   1   3      521.14       92.56     20.72 o
   2   1   3       46.30      153.08     23.11 o
   3   1   3     1322.91     1492.88     43.83 o
   4   1   3      253.15      133.74     28.76 o
   5   1   3     2358.21     2726.12     65.70 o
   6   1   3       30.86      102.81     36.38 o
   7   1   3      336.48      301.37     40.88 o
   8   1   3     1030.42     1029.55     66.76 o
   9   1   3      569.48      636.84     56.04 o
  10   1   3     1355.81     1103.54     75.48 o
  11   1   3      481.49      505.42     72.91 o
  12   1   3        4.79      -43.49    144.67 o
  13   1   3       34.83       47.88     75.06 o
  14   1   3        2.13        4.80     96.68 o
 -17   2   3        1.72     -115.95    187.36 o
 -16   2   3      134.49      154.31     57.24 o
 -15   2   3      424.48      533.58    149.98 o
 -14   2   3      592.16      492.07     63.20 o
 -13   2   3       77.57       69.98     57.51 o
 -12   2   3      183.99      185.38     45.92 o
 -11   2   3        2.62       67.85     35.12 o
 -10   2   3      207.24      315.20     38.14 o
  -9   2   3      215.35      170.28     75.68 o
  -8   2   3       13.01      215.82     26.97 o
  -7   2   3      214.28      359.66     31.38 o
  -6   2   3     7390.10     6900.71     76.57 o
  -5   2   3    11901.57    11698.50     90.16 o
  -4   2   3     2678.78     3524.59     81.68 o
  -2   2   3     1705.69     1324.61     46.30 o
  -1   2   3     7609.07    10685.49     79.11 o
   0   2   3    36210.36    44786.64    260.28 o
   1   2   3    10691.65    11872.59    300.27 o
   3   2   3      171.19       -3.53     33.69 o
   4   2   3       72.46       15.39     51.30 o
   5   2   3      687.63      680.25     43.61 o
   6   2   3      500.16     1150.06     73.45 o
   7   2   3       11.06      -25.88     56.22 o
   8   2   3      132.64      229.64     44.36 o
   9   2   3     1750.16     1524.00     80.47 o
  10   2   3     1730.51     1618.94     85.93 o
  11   2   3      832.90      627.49     73.68 o
  12   2   3      105.86       11.27     70.15 o
  13   2   3        2.87      -39.73    157.98 o
 -17   3   3        0.11      -69.13     88.06 o
 -16   3   3        4.14       12.76     72.84 o
 -15   3   3      252.63      351.35     57.70 o
 -14   3   3        5.40       23.48     65.95 o
 -13   3   3     1747.37     1719.32     76.35 o
 -12   3   3     1715.63     1597.85     97.76 o
 -11   3   3      132.60      210.33     44.46 o
 -10   3   3      594.27      619.59     41.68 o
  -9   3   3      728.93      655.33     58.99 o
  -8   3   3       37.91      112.54     29.61 o
  -7   3   3       50.23       37.90     26.42 o
  -6   3   3        0.90      104.95     45.30 o
  -5   3   3        1.56      221.38     39.07 o
  -4   3   3     1326.09      928.58     29.30 o
  -2   3   3     1915.17     2243.00    106.14 o
  -1   3   3     5859.91     6557.88     89.84 o
   0   3   3    45176.78    55802.96    293.68 o
   1   3   3    11556.51    16137.40    120.13 o
   2   3   3      862.92      836.64     38.69 o
   3   3   3     3444.29     2868.97     83.22 o
   4   3   3      108.83       65.72     85.91 o
   5   3   3       52.88      267.38     66.61 o
   6   3   3      164.59      163.15     41.82 o
   7   3   3      274.53      239.91     45.93 o
   8   3   3      708.62      579.81     77.22 o
   9   3   3      309.56      460.70     58.88 o
  10   3   3      647.05      681.74    149.98 o
  11   3   3      155.64      269.49     58.84 o
  12   3   3        9.64      -69.22     87.98 o
  13   3   3       45.99        4.96    102.02 o
 -17   4   3        5.73       85.86     91.26 o
 -16   4   3       19.69      100.48     55.96 o
 -15   4   3      150.43      342.44     68.30 o
 -14   4   3        0.55       53.95     65.93 o
 -13   4   3      665.80      649.21     58.46 o
 -12   4   3     1790.80     1434.61     73.53 o
 -11   4   3      118.63      199.35     37.68 o
 -10   4   3      625.88      669.05     44.70 o
  -9   4   3       21.20       45.75     29.96 o
  -8   4   3     3265.99     3182.17     65.57 o
  -7   4   3     8084.97     7086.41     88.38 o
  -6   4   3     1729.19     1391.87     41.15 o
  -5   4   3      521.65      831.86     68.38 o
  -4   4   3      179.94      -24.07     26.98 o
  -3   4   3      804.22      439.40     24.79 o
  -2   4   3      893.04     1682.82     83.22 o
  -1   4   3       12.33      161.49     36.53 o
   0   4   3     1294.26     1279.12     40.86 o
   1   4   3     1216.73     1947.24     50.67 o
   2   4   3    17166.79    19646.24    154.54 o
   3   4   3     9817.12    10755.11    165.36 o
   4   4   3      240.97      428.89     38.53 o
   5   4   3      595.18      569.86     48.56 o
   6   4   3      528.43      534.45     51.92 o
   7   4   3      117.86      107.69     59.68 o
   8   4   3       46.01       49.25     73.00 o
   9   4   3       20.90      -37.17     77.29 o
  10   4   3       49.42       55.92     65.65 o
  11   4   3       31.60        2.89     95.09 o
  12   4   3       74.70      137.79     78.10 o
 -17   5   3       80.60      166.82     73.02 o
 -16   5   3       28.05      162.55    182.21 o
 -15   5   3       36.89       63.29     77.68 o
 -14   5   3      116.02       65.24     53.58 o
 -13   5   3      416.63      418.69     53.39 o
 -12   5   3       84.15       89.37     71.15 o
 -11   5   3       34.96       35.58     40.35 o
 -10   5   3      366.56      376.15     67.68 o
  -9   5   3      229.48      239.15     34.48 o
  -8   5   3     4450.41     4199.00     77.17 o
  -7   5   3    12832.74    12301.27    118.88 o
  -6   5   3     4066.05     4448.18     70.86 o
  -5   5   3     5842.19     5400.90     72.37 o
  -3   5   3      242.96      387.76     28.24 o
  -2   5   3      206.42      277.09     25.66 o
  -1   5   3      111.01       39.22     33.69 o
   0   5   3     1711.57     2629.14     89.99 o
   1   5   3     4754.39     5624.22     86.95 o
   2   5   3     4712.88     4485.80     82.87 o
   3   5   3      534.80      464.21     45.92 o
   4   5   3      266.85      255.60     41.32 o
   5   5   3     1045.88      991.09     58.76 o
   6   5   3      111.44      213.06     89.68 o
   7   5   3      780.57      733.31     85.91 o
   8   5   3      396.75      456.49     65.37 o
   9   5   3       35.27       81.20    105.76 o
  10   5   3       29.03       92.63     71.68 o
  11   5   3       50.16       33.28    101.11 o
  12   5   3       34.54       20.05     95.61 o
 -17   6   3       98.26      198.21     64.78 o
 -16   6   3        1.23       10.52     60.49 o
 -15   6   3      100.11      113.80     99.91 o
 -14   6   3        1.56       38.98    120.45 o
 -13   6   3        6.55       89.46     39.97 o
 -12   6   3       50.86      -37.38     57.65 o
 -11   6   3        1.27      -28.36     51.19 o
 -10   6   3      305.79      373.58     39.01 o
  -9   6   3       84.39      203.78     34.74 o
  -8   6   3      722.13      431.05     36.05 o
  -7   6   3     2822.42     2569.93     62.04 o
  -6   6   3       30.27       54.23     33.79 o
  -5   6   3     4558.38     4132.75     69.66 o
  -4   6   3     3070.35     2974.01    184.44 o
  -3   6   3       26.26      161.67     26.48 o
  -2   6   3     2107.12     1836.67     49.42 o
  -1   6   3       10.91      123.41     51.84 o
   0   6   3        0.75      209.02     34.03 o
   1   6   3      345.84      330.95     64.07 o
   2   6   3      104.30        7.08     49.24 o
   3   6   3      704.61      760.88     48.97 o
   4   6   3      676.44      620.83     49.99 o
   5   6   3      640.64      694.13     57.61 o
   6   6   3       91.62      214.18     55.51 o
   7   6   3     1965.73     1949.50     87.93 o
   8   6   3     1841.38     1789.60     92.82 o
   9   6   3      169.80      203.05     87.91 o
  10   6   3        5.26       48.57     88.18 o
  11   6   3       13.14       87.89     77.18 o
 -17   7   3        6.44       14.34     85.17 o
 -16   7   3      294.54      297.25     60.85 o
 -15   7   3      477.33      526.98     65.71 o
 -14   7   3      627.37      683.30     61.13 o
 -13   7   3        3.25      -13.06     49.86 o
 -12   7   3       17.62       -4.52     54.51 o
 -11   7   3        7.29       83.40     69.53 o
 -10   7   3       54.58      140.37     32.84 o
  -9   7   3      300.07      459.58     68.76 o
  -8   7   3        4.65       56.14     29.34 o
  -7   7   3       12.66      193.34     31.47 o
  -6   7   3     3840.12     3858.61     94.83 o
  -5   7   3     6800.54     6125.00     90.99 o
  -4   7   3      140.62      271.10     31.65 o
  -3   7   3     4130.23     3858.97     80.30 o
  -2   7   3     4536.69     4387.44     79.11 o
  -1   7   3      801.51      998.85     47.26 o
   0   7   3      718.80      609.37     44.43 o
   1   7   3      387.65      282.83     40.88 o
   2   7   3        0.25      -32.54     60.30 o
   3   7   3      116.67      233.62     42.01 o
   4   7   3      143.94      104.62     81.30 o
   5   7   3       10.10       36.46     48.45 o
   6   7   3      215.86      275.56    169.29 o
   7   7   3     1645.64     1530.26     87.37 o
   8   7   3      433.51      511.56     70.76 o
   9   7   3      111.60       56.77     73.77 o
  10   7   3      431.94      357.99     81.81 o
 -17   8   3        9.72       48.83     65.56 o
 -16   8   3      277.44      224.18     91.60 o
 -15   8   3      866.82      927.46    124.52 o
 -14   8   3      330.91      415.33     63.61 o
 -13   8   3        0.16       29.66     48.80 o
 -12   8   3       24.60      -45.06     53.95 o
 -11   8   3       18.42      101.99     65.07 o
 -10   8   3      698.90      784.32     50.62 o
  -9   8   3      114.09       67.24     38.76 o
  -8   8   3       19.51      112.56     48.61 o
  -7   8   3      164.84      257.00     37.20 o
  -6   8   3     2988.86     2992.98    145.29 o
  -5   8   3     3855.84     4004.70    139.21 o
  -4   8   3        8.92      176.52     30.67 o
  -3   8   3     1543.78     1452.04     66.99 o
  -2   8   3      281.30      313.53     37.00 o
  -1   8   3      513.38      835.84     49.81 o
   0   8   3     3234.95     3437.51     84.42 o
   1   8   3     2118.43     2324.19     76.63 o
   2   8   3      197.98      169.97     44.42 o
   3   8   3       11.01      -70.09     70.09 o
   4   8   3       42.31      129.62     62.61 o
   5   8   3        1.89      112.18    147.44 o
   6   8   3       83.12      116.74     67.69 o
   7   8   3        1.31       93.24     82.06 o
   8   8   3      138.30      102.63     77.26 o
   9   8   3      815.54      657.80     85.56 o
 -17   9   3       14.21       83.81     68.82 o
 -16   9   3        7.07      -26.85     66.82 o
 -15   9   3       86.79      162.17     44.19 o
 -14   9   3       22.43      -72.15     72.96 o
 -13   9   3      308.20      385.53     56.61 o
 -12   9   3      249.13      339.74     71.61 o
 -11   9   3      368.32      370.01     61.53 o
 -10   9   3      993.93     1145.50     60.86 o
  -9   9   3      828.07      761.79     51.96 o
  -8   9   3      118.14      135.79     35.23 o
  -7   9   3       34.34        7.46     77.68 o
  -6   9   3       28.36      117.68     50.99 o
  -5   9   3      208.68      369.04     43.92 o
  -4   9   3       66.24       54.63     36.96 o
  -3   9   3        2.56       -4.44     46.57 o
  -2   9   3      344.48      557.40     78.61 o
  -1   9   3     4246.89     4416.69     96.13 o
   0   9   3     4990.23     5084.68    108.25 o
   1   9   3     2929.77     3041.04     94.67 o
   2   9   3      175.94       45.29    128.75 o
   3   9   3       94.03      155.89     58.34 o
   4   9   3       37.33      -15.66     62.04 o
   5   9   3        4.34       57.94     79.68 o
   6   9   3        0.01      -40.03    139.68 o
   7   9   3      161.37      135.10     72.06 o
   8   9   3      296.37      224.04     96.37 o
   9   9   3      293.30      263.26     76.62 o
 -17  10   3        2.04       69.14     71.17 o
 -16  10   3       10.58      -65.56     65.56 o
 -15  10   3        1.40      -20.44     51.37 o
 -14  10   3       14.30       66.49     49.15 o
 -13  10   3      486.17      645.83     60.17 o
 -12  10   3      184.03      322.59     82.55 o
 -11  10   3       56.68      132.29     64.94 o
 -10  10   3      595.63      713.92     45.65 o
  -9  10   3       60.95      170.04     60.06 o
  -8  10   3      245.68      335.61     33.84 o
  -7  10   3      333.28      408.82     40.27 o
  -6  10   3       23.27      137.13     30.13 o
  -5  10   3       12.46       93.52     28.32 o
  -4  10   3       58.39       23.42     44.35 o
  -3  10   3      226.18      308.90     33.16 o
  -2  10   3        4.96      126.33     34.69 o
  -1  10   3      674.73      752.30     49.39 o
   0  10   3     2413.09     2514.76     72.89 o
   1  10   3       35.88      162.74     45.50 o
   2  10   3      720.18      668.52     56.81 o
   3  10   3      600.96      672.31     56.29 o
   4  10   3       80.17      120.35     63.09 o
   5  10   3      541.02      562.52     58.16 o
   6  10   3      107.33       93.20     61.67 o
   7  10   3       22.03        6.17     80.96 o
   8  10   3       29.31      169.58     67.02 o
 -17  11   3       72.13       91.34     70.24 o
 -16  11   3       20.58       -1.74     77.00 o
 -15  11   3       39.47      -70.18     70.18 o
 -14  11   3       13.46      -60.08     60.08 o
 -13  11   3      100.91      203.42     44.41 o
 -12  11   3       28.18       60.41     55.11 o
 -11  11   3       15.10      -23.86     53.05 o
 -10  11   3        0.51       14.13     51.02 o
  -9  11   3      818.81      672.00     47.97 o
  -8  11   3     3059.86     3115.80    107.97 o
  -7  11   3     2202.18     2230.34     66.24 o
  -6  11   3      166.79      232.31     35.29 o
  -5  11   3        1.97       30.56     47.63 o
  -4  11   3       53.66      111.98     40.26 o
  -3  11   3       12.31       34.47     50.87 o
  -2  11   3        1.77       53.83     42.16 o
  -1  11   3        0.83      -55.06     55.06 o
   0  11   3        8.06       53.77     54.97 o
   1  11   3      416.24      532.09     52.31 o
   2  11   3     1632.16     1386.02    135.03 o
   3  11   3      363.67      302.04     54.54 o
   4  11   3       79.51      141.44     55.24 o
   5  11   3      202.15      158.77     58.46 o
   6  11   3        3.48       71.31     81.17 o
 -16  12   3       15.65       83.65     71.69 o
 -15  12   3       11.21      -34.02     69.48 o
 -14  12   3       19.67       74.67     41.76 o
 -13  12   3        8.44       36.89     59.25 o
 -12  12   3       21.32       13.85     58.45 o
 -11  12   3        1.87      -55.21     55.21 o
 -10  12   3       64.75      104.26     38.57 o
  -9  12   3      555.22      517.33     46.91 o
  -8  12   3     1590.82     1584.27     77.23 o
  -7  12   3     1654.55     1509.63     62.01 o
  -6  12   3        0.01       43.67     51.50 o
  -5  12   3       81.40       82.26     55.47 o
  -4  12   3        1.11       67.04     46.38 o
  -3  12   3      233.77      361.79     45.74 o
  -2  12   3      347.73      399.05     48.53 o
  -1  12   3       28.88       39.00     59.27 o
   0  12   3       12.45       46.44     57.82 o
   1  12   3      184.23      308.71     52.10 o
   2  12   3      158.53      184.06     57.74 o
   3  12   3        3.69       88.11     84.49 o
   4  12   3        0.79      111.13     62.24 o
   5  12   3        1.55      100.62     65.82 o
 -16  13   3      128.33      274.53     54.43 o
 -15  13   3      223.26      227.76     58.85 o
 -14  13   3       31.51       39.87     69.98 o
 -13  13   3        0.01       11.72     64.08 o
 -12  13   3        3.07      -17.89     63.37 o
 -11  13   3        0.19      -31.11     62.68 o
 -10  13   3       91.17       96.27     64.55 o
  -9  13   3      119.76      121.13     55.67 o
  -8  13   3       90.12       -4.90     60.66 o
  -7  13   3        3.58       -1.76     46.03 o
  -6  13   3      408.27      480.52     49.21 o
  -5  13   3      417.92      410.79     51.47 o
  -4  13   3       10.81       64.07     48.84 o
  -3  13   3      899.11      874.21     61.64 o
  -2  13   3      808.91      966.27     61.22 o
  -1  13   3       54.61      107.83     47.62 o
   0  13   3        5.19       19.81     72.98 o
   1  13   3        0.22       51.97     72.63 o
   2  13   3       36.79       65.02     74.32 o
   3  13   3        2.05      108.06     71.24 o
   4  13   3        0.99        6.93     92.56 o
 -15  14   3      442.75      560.21     64.62 o
 -14  14   3       57.57      124.08     62.42 o
 -13  14   3        5.81      174.69     53.75 o
 -12  14   3        7.86       51.67     78.32 o
 -11  14   3        1.90      -65.96     65.96 o
 -10  14   3       13.96      198.92     70.88 o
  -9  14   3      229.12      148.41     45.28 o
  -8  14   3       50.03      102.46     56.07 o
  -7  14   3       31.24      153.72     47.58 o
  -6  14   3      288.74      151.33     95.71 o
  -5  14   3      215.26      326.88     47.42 o
  -4  14   3       21.62      -93.71     93.71 o
  -3  14   3      397.27      308.77     56.89 o
  -2  14   3      141.68       99.57     56.10 o
  -1  14   3       67.74      130.36     60.53 o
   0  14   3      519.40      620.66     65.02 o
   1  14   3      149.62       66.64     73.57 o
   2  14   3        3.49      -87.02     87.02 o
 -14  15   3        0.43       40.79     66.05 o
 -13  15   3       48.92      173.58     66.45 o
 -12  15   3        1.32      -63.95     73.82 o
 -11  15   3      213.07      278.75     83.10 o
 -10  15   3      396.71      292.27     60.50 o
  -9  15   3      108.58      108.19     60.67 o
  -8  15   3       32.91      -59.73     78.67 o
  -7  15   3        1.68       39.99     52.33 o
  -6  15   3       39.40      142.04     45.08 o
  -5  15   3        9.24      -47.23     68.33 o
  -4  15   3        0.15       40.85     77.20 o
  -3  15   3       28.50      -21.96     74.24 o
  -2  15   3      220.29      100.59     88.03 o
  -1  15   3      856.26      820.16     81.01 o
   0  15   3     1012.09      842.53     76.72 o
   1  15   3      151.76       73.02     90.74 o
 -12  16   3        0.01      -53.90     78.02 o
 -11  16   3      225.68      255.09     61.72 o
 -10  16   3      366.80      414.78     61.28 o
  -9  16   3      109.48       92.40     52.02 o
  -8  16   3       10.85       -5.86     71.27 o
  -7  16   3        3.18      -15.02     75.32 o
  -6  16   3        4.99       61.91     62.95 o
  -5  16   3        0.12      -78.65     79.35 o
  -4  16   3       63.18      -78.76     79.06 o
  -3  16   3      133.41       30.26    100.23 o
  -2  16   3      148.01       76.02     75.08 o
  -9  17   3       37.30       54.24     84.29 o
  -8  17   3      283.71      348.08     63.41 o
  -7  17   3       67.54      288.35     95.30 o
  -6  17   3        0.38      -84.12     84.12 o
  -5  17   3       22.87      167.64     68.92 o
   1 -18   4      227.41      217.05     92.30 o
   2 -18   4      165.04      224.74     99.83 o
   3 -18   4       93.40       27.84    136.14 o
   4 -18   4      129.73       18.46    117.37 o
   5 -18   4        0.03       68.30     79.84 o
   6 -18   4       20.93     -129.21    129.21 o
   7 -18   4       10.43      -81.37    118.29 o
   8 -18   4       25.21     -127.37    129.37 o
   9 -18   4        6.18      119.99    128.29 o
  -2 -17   4      150.80      427.79    103.83 o
  -1 -17   4        0.23       29.38    138.75 o
   0 -17   4      611.70      449.18    103.06 o
   1 -17   4      991.82      958.19    126.75 o
   2 -17   4      568.15      549.16    105.53 o
   3 -17   4      346.69      263.97     91.07 o
   4 -17   4      226.20       -8.31    119.52 o
   5 -17   4      126.14      128.91     81.53 o
   6 -17   4        1.57     -120.29    120.29 o
   7 -17   4       10.71     -111.83    111.83 o
   8 -17   4       61.43     -100.60    114.14 o
   9 -17   4       98.14      179.36     86.91 o
  10 -17   4      521.12      592.70     98.91 o
  11 -17   4      509.41      558.70    101.06 o
  -3 -16   4        0.11      -69.99    133.68 o
  -2 -16   4      193.90      306.73     93.07 o
  -1 -16   4       62.95      183.21     87.53 o
   0 -16   4       85.99       34.15    128.14 o
   1 -16   4      150.17       73.68    125.98 o
   2 -16   4       24.43       31.84     92.45 o
   3 -16   4      277.15      371.80     87.99 o
   4 -16   4      274.19      248.58     86.76 o
   5 -16   4       15.21        0.00    125.37 o
   6 -16   4      181.41      237.05     77.53 o
   7 -16   4        0.08       68.15    100.76 o
   8 -16   4        3.78       38.61    108.14 o
   9 -16   4        3.74     -113.52    113.52 o
  10 -16   4       35.78       53.22     76.45 o
  11 -16   4       13.32     -102.30    119.83 o
  12 -16   4        1.45      218.28     75.84 o
  13 -16   4       37.55      164.13     90.30 o
  -5 -15   4      102.32       93.83    151.98 o
  -4 -15   4       44.57       97.83    118.91 o
  -3 -15   4      144.53       91.53    117.99 o
  -2 -15   4        3.99       34.46     87.07 o
  -1 -15   4        4.34      -81.22    109.68 o
   0 -15   4        0.72        7.69     98.76 o
   1 -15   4        1.32     -112.45    112.45 o
   2 -15   4      925.43     1001.88    100.45 o
   3 -15   4     2668.85     2760.89    136.91 o
   4 -15   4     1649.85     1266.77    113.22 o
   5 -15   4      220.26       82.14    101.83 o
   6 -15   4      240.68      483.48     78.61 o
   7 -15   4        1.49       48.61     97.99 o
   8 -15   4      104.75       14.31    105.06 o
   9 -15   4        2.81       80.76    101.68 o
  10 -15   4       14.70      -76.45    112.91 o
  11 -15   4       29.91      140.14     73.99 o
  12 -15   4       29.34       -8.46    118.45 o
  13 -15   4       71.46      169.52     93.07 o
  -6 -14   4      158.54      272.27     99.68 o
  -5 -14   4       84.55      182.90     93.07 o
  -4 -14   4        5.21       62.92    124.60 o
  -3 -14   4       11.39        0.00    121.22 o
  -2 -14   4      213.26      336.27     86.91 o
  -1 -14   4       17.19       95.53    100.60 o
   0 -14   4       53.42       41.84     90.30 o
   1 -14   4       13.34       70.30     61.99 o
   2 -14   4      124.05      279.04     73.07 o
   3 -14   4      891.34      946.65     89.07 o
   4 -14   4      353.06      447.64     73.99 o
   5 -14   4       52.80      102.30     67.68 o
   6 -14   4      119.71      249.82     66.30 o
   7 -14   4      163.59      175.36     67.68 o
   8 -14   4     1258.26     1281.53    102.45 o
   9 -14   4      650.27      663.00     94.45 o
  10 -14   4      107.09       21.38    103.22 o
  11 -14   4       13.21       30.15    104.29 o
  12 -14   4        0.81      -72.30    115.37 o
  13 -14   4       14.59        8.46    111.06 o
  14 -14   4       31.47      113.99     77.68 o
  -8 -13   4       31.62     -146.60    146.60 o
  -7 -13   4      217.63       30.46    105.83 o
  -6 -13   4        5.44       76.14     97.99 o
  -5 -13   4      684.81      617.46    107.83 o
  -4 -13   4      976.19     1036.80    111.22 o
  -3 -13   4       69.49       76.14    109.99 o
  -2 -13   4       42.03       63.68    106.14 o
  -1 -13   4      105.99      165.98     66.61 o
   0 -13   4       50.92       50.15     90.14 o
   1 -13   4       70.88      264.74     62.30 o
   2 -13   4       42.81       52.61     85.07 o
   3 -13   4        9.95       50.92     87.22 o
   4 -13   4        5.80      -55.99     81.37 o
   5 -13   4      313.27      423.33     69.99 o
   6 -13   4      186.62      259.05     60.15 o
   7 -13   4      261.48      254.74     71.53 o
   8 -13   4     1625.60     1704.56    111.37 o
   9 -13   4      253.89      383.03     75.07 o
  10 -13   4       38.24      165.06     70.30 o
  11 -13   4       39.03      236.43     68.61 o
  12 -13   4       25.85      202.90     79.53 o
  13 -13   4        3.28        8.15    108.45 o
  14 -13   4        6.58       17.69    102.14 o
  15 -13   4       23.30      -75.99    120.29 o
  -9 -12   4        7.80      134.14    100.30 o
  -8 -12   4        4.28      -10.00    147.21 o
  -7 -12   4       22.60      127.06     88.14 o
  -6 -12   4      153.46      259.51     92.14 o
  -5 -12   4      987.34      945.73    115.99 o
  -4 -12   4     1473.05     1573.96    119.83 o
  -3 -12   4      221.43      246.74     82.45 o
  -2 -12   4      433.41      580.85     76.61 o
  -1 -12   4      258.51      266.12     69.84 o
   0 -12   4      316.91      347.34     73.07 o
   1 -12   4      717.05      795.13     78.61 o
   2 -12   4      608.67      638.08     71.22 o
   3 -12   4       95.65      157.37     56.76 o
   4 -12   4        7.46      -77.68     77.68 o
   5 -12   4      417.62      379.80     65.22 o
   6 -12   4      122.91      120.14     56.92 o
   7 -12   4      358.20      344.11     66.30 o
   8 -12   4      176.23      162.13     64.76 o
   9 -12   4      106.55      240.43     63.99 o
  10 -12   4      619.06      749.60     83.53 o
  11 -12   4      690.23      788.98     93.68 o
  12 -12   4      142.38      103.37     81.07 o
  13 -12   4       13.24       79.68     72.61 o
  14 -12   4        0.12      -26.00    122.14 o
  15 -12   4       33.11       65.38    107.53 o
 -10 -11   4       58.79      118.60    136.91 o
  -9 -11   4       71.96      250.58     95.53 o
  -8 -11   4      294.37      540.86     96.30 o
  -7 -11   4        7.81     -131.06    131.06 o
  -6 -11   4        1.87      101.68     84.14 o
  -5 -11   4      366.33      508.09     94.45 o
  -4 -11   4       20.95       96.76     74.30 o
  -3 -11   4      170.19       81.84     88.76 o
  -2 -11   4      575.33      453.02     75.07 o
  -1 -11   4        0.46       80.30     55.99 o
   0 -11   4     5263.69     5403.64    147.52 o
   1 -11   4     5015.28     5289.04    142.60 o
   2 -11   4     1765.59     1791.47     95.53 o
   3 -11   4      164.32      289.66     52.15 o
   4 -11   4      183.13      271.81     51.99 o
   5 -11   4       28.00       32.46     75.22 o
   6 -11   4        2.02       43.07     65.84 o
   7 -11   4       34.28       40.15     68.76 o
   8 -11   4       21.24       63.84     71.38 o
   9 -11   4      397.23      524.86     72.14 o
  10 -11   4     1404.67     1485.36    106.76 o
  11 -11   4      803.94      902.50     94.91 o
  12 -11   4      107.58       99.99    102.45 o
  13 -11   4      163.31      294.73     82.14 o
  14 -11   4        6.44       50.76    120.60 o
  15 -11   4      173.23      105.68     94.91 o
 -11 -10   4       46.60      183.21    100.30 o
 -10 -10   4       79.57       30.15    143.83 o
  -9 -10   4      916.14      971.42    120.45 o
  -8 -10   4      195.73      245.82     92.30 o
  -7 -10   4       27.52       -8.15    113.83 o
  -6 -10   4       80.20       14.77    118.29 o
  -5 -10   4        0.31     -116.60    116.60 o
  -4 -10   4        0.64      126.45     62.30 o
  -3 -10   4      326.17      296.27     66.76 o
  -2 -10   4      992.02      878.51     77.22 o
  -1 -10   4      991.50     1131.71     82.14 o
   0 -10   4     2801.86     2644.29    100.60 o
   1 -10   4     5580.73     5555.01    136.29 o
   2 -10   4      203.57      492.09     55.53 o
   3 -10   4      111.53      251.20     49.22 o
   4 -10   4      288.00      583.62     55.84 o
   5 -10   4      489.75      610.23     60.76 o
   6 -10   4      524.67      604.54     59.53 o
   7 -10   4        9.92      -41.99     73.53 o
   8 -10   4        2.89       20.00     60.76 o
   9 -10   4      225.88      310.27     62.15 o
  10 -10   4      566.79      664.53     76.91 o
  11 -10   4      532.44      433.49     74.45 o
  12 -10   4        0.55       -6.92     97.83 o
  13 -10   4       85.71      137.06     79.68 o
  14 -10   4       12.52       58.30    126.14 o
  15 -10   4      375.64      576.70    103.83 o
 -12  -9   4       86.63       96.45    109.83 o
 -11  -9   4       39.01      -59.99    158.75 o
 -10  -9   4      263.66      452.87    101.53 o
  -9  -9   4      543.94      559.47    102.91 o
  -8  -9   4       50.02       39.53    112.76 o
  -7  -9   4     1326.90     1284.15    110.91 o
  -6  -9   4     1904.81     2100.66    120.45 o
  -5  -9   4      453.96      622.54     76.91 o
  -4  -9   4      165.01      255.66     60.45 o
  -3  -9   4      325.24      246.59     59.07 o
  -2  -9   4      612.75      805.44     71.84 o
  -1  -9   4      270.09      472.25     58.45 o
   0  -9   4     1265.06      918.66     67.07 o
   1  -9   4       19.21      137.83     43.07 o
   2  -9   4     3113.24     2873.65     95.68 o
   3  -9   4     3625.85     2852.73     97.06 o
   4  -9   4      624.83      548.55     52.92 o
   5  -9   4      289.85      279.35     52.76 o
   6  -9   4      861.25      742.22     61.68 o
   7  -9   4       86.07       67.84     48.76 o
   8  -9   4       86.99      111.68     49.53 o
   9  -9   4       60.38       15.54     77.84 o
  10  -9   4      122.26      102.14     52.92 o
  11  -9   4       26.88       81.07     90.60 o
  12  -9   4       15.10      119.99     64.92 o
  13  -9   4      111.18       45.07    125.22 o
  14  -9   4       17.26       24.77    107.99 o
  15  -9   4      207.95      404.57     97.83 o
  16  -9   4      176.68      146.91    101.83 o
 -12  -8   4       21.59      -89.99    123.52 o
 -11  -8   4       32.90      101.99    117.37 o
 -10  -8   4      112.68      136.75     88.91 o
  -9  -8   4       12.14        8.00     77.07 o
  -8  -8   4     1656.64     1666.10    113.06 o
  -7  -8   4     6170.18     6743.32    186.44 o
  -6  -8   4     2612.45     3129.15    132.14 o
  -5  -8   4        0.07      343.50     67.53 o
  -4  -8   4       44.13      -41.38     83.84 o
  -3  -8   4       68.75      312.58     58.76 o
  -2  -8   4      125.87      214.13     49.84 o
  -1  -8   4      394.76      295.81     50.30 o
   0  -8   4       94.65      138.60     41.07 o
   1  -8   4      749.52      907.43     60.45 o
   2  -8   4     3521.44     2859.80     87.99 o
   3  -8   4     7420.87     6721.94    131.68 o
   4  -8   4     1826.46     1860.69     77.68 o
   5  -8   4     1344.47     1272.61     63.38 o
   6  -8   4     1676.12     1683.49     77.68 o
   7  -8   4      951.84      970.96     68.76 o
   8  -8   4     2066.86     1875.92     91.22 o
   9  -8   4      772.89      698.99     66.61 o
  10  -8   4       23.78       66.76     74.45 o
  11  -8   4       55.03     -100.91    100.91 o
  12  -8   4       16.39        6.77     94.45 o
  13  -8   4       14.01      -97.22    111.22 o
  14  -8   4        5.38        8.15    108.45 o
  15  -8   4        2.43       44.92     83.37 o
  16  -8   4        0.07        9.84     98.30 o
 -13  -7   4        3.93       65.38     93.22 o
 -12  -7   4      234.03       83.53     87.37 o
 -11  -7   4       84.28       68.30     93.07 o
 -10  -7   4       36.09      -55.22    112.60 o
  -9  -7   4        0.52       43.23    101.22 o
  -8  -7   4      866.65      973.11     89.99 o
  -7  -7   4     1895.61     1968.99    113.37 o
  -6  -7   4      299.74      702.99     74.91 o
  -5  -7   4     4711.48     5665.92    148.90 o
  -4  -7   4     1937.69     1950.84     93.22 o
  -3  -7   4     1432.30     2016.06     85.99 o
  -2  -7   4     4367.41     4702.19    113.37 o
  -1  -7   4     2645.86     2222.50     78.91 o
   0  -7   4      124.44      237.97     41.69 o
   1  -7   4       57.10      185.98     37.23 o
   2  -7   4      183.69       46.30     47.22 o
   3  -7   4      637.14      805.75     48.76 o
   4  -7   4      125.14      402.87     39.53 o
   5  -7   4       45.01        4.92     36.61 o
   6  -7   4        9.30      199.67     43.07 o
   7  -7   4     4364.31     4335.01    116.75 o
   8  -7   4     7098.07     6983.60    157.37 o
   9  -7   4     1672.98     1729.02     87.07 o
  10  -7   4        1.58      -33.07     79.84 o
  11  -7   4        2.04       18.46     84.45 o
  12  -7   4        1.61       81.22     96.76 o
  13  -7   4       34.97      -37.38     76.14 o
  14  -7   4       11.60      -24.61    118.14 o
  15  -7   4       50.56       -8.92    116.29 o
  16  -7   4       45.04       88.60    137.52 o
 -14  -6   4      693.49      787.29    126.14 o
 -13  -6   4      186.83       37.53    133.52 o
 -12  -6   4        3.47      103.53     79.68 o
 -11  -6   4      123.52      142.29     80.30 o
 -10  -6   4      144.36       93.99    115.22 o
  -9  -6   4       12.49       26.46     88.14 o
  -8  -6   4      288.49      317.50     66.45 o
  -6  -6   4     1970.31     2751.51    106.60 o
  -5  -6   4     9010.56    10114.29    177.67 o
  -4  -6   4     3404.56     4631.74    119.06 o
  -3  -6   4      124.68      397.34     47.53 o
  -2  -6   4     7492.91     7745.97    131.52 o
  -1  -6   4     3432.16     2984.71     80.14 o
   0  -6   4     3331.59     3622.48     83.53 o
   1  -6   4     1276.59      783.13     45.07 o
   2  -6   4        0.79      111.06     32.92 o
   3  -6   4       41.13      222.59     35.69 o
   4  -6   4      468.89      336.73     40.92 o
   5  -6   4       16.09      102.14     36.15 o
   6  -6   4      449.73      418.26     49.07 o
   7  -6   4     1164.41      819.90     63.53 o
   8  -6   4     4425.03     4458.84    128.45 o
   9  -6   4       90.33      138.29     54.61 o
  10  -6   4      315.58      303.96     68.45 o
  11  -6   4      419.26      386.72     82.30 o
  12  -6   4      148.01      217.51     71.84 o
  13  -6   4       15.75       15.08     76.76 o
  14  -6   4        3.40       -8.31    108.91 o
  15  -6   4       41.20      -99.99    128.29 o
 -14  -5   4      626.59      666.07    110.29 o
 -13  -5   4        2.94       97.83    124.91 o
 -12  -5   4       97.36       48.61    130.29 o
 -11  -5   4        0.18       58.92    105.83 o
 -10  -5   4      226.96      345.65     77.53 o
  -9  -5   4      871.51      831.90     87.37 o
  -8  -5   4      321.96      419.33     67.84 o
  -7  -5   4      419.76      452.87     61.22 o
  -6  -5   4        2.57        0.00     71.99 o
  -5  -5   4     1952.70     2038.36     86.30 o
  -3  -5   4      262.67       72.91     41.69 o
  -2  -5   4     4555.63     4199.64     93.83 o
  -1  -5   4     3121.86     4655.27     93.37 o
   0  -5   4    29553.80    31351.69    304.12 o
   1  -5   4    52534.56    55844.21    389.80 o
   2  -5   4     1204.61     1096.94     48.76 o
   4  -5   4      443.16      213.36     31.38 o
   5  -5   4       82.89      118.45     37.23 o
   6  -5   4       17.19      131.68     42.46 o
   7  -5   4      549.09      724.53     59.22 o
   8  -5   4        2.34      148.44     45.53 o
   9  -5   4     1084.07      964.80     79.37 o
  10  -5   4     1939.52     1887.61    101.06 o
  11  -5   4     1384.90     1220.31     99.53 o
  12  -5   4      183.68      110.14     74.61 o
  13  -5   4      105.78       99.06     82.14 o
  14  -5   4        4.95     -112.14    112.14 o
  15  -5   4       29.59       73.99    118.45 o
 -15  -4   4      242.67      150.29    152.44 o
 -14  -4   4      230.08      242.43     96.45 o
 -13  -4   4      352.21      241.20     97.06 o
 -12  -4   4      590.90      588.54     91.07 o
 -11  -4   4       13.76       13.54    103.53 o
 -10  -4   4     1102.45     1187.08     99.37 o
  -9  -4   4     2019.31     2068.51    109.83 o
  -8  -4   4      550.72      791.29     67.07 o
  -7  -4   4       63.82       37.69     48.92 o
  -6  -4   4       96.67      131.68     45.53 o
  -5  -4   4      217.76      309.04     46.61 o
  -4  -4   4      104.35      148.14     41.84 o
  -3  -4   4     2534.20     2132.51     72.76 o
  -2  -4   4      787.75      845.28     48.46 o
  -1  -4   4     2511.85     2651.06     63.22 o
   0  -4   4    57109.11    57501.24    354.73 o
   1  -4   4    24026.83    24041.04    232.43 o
   2  -4   4      115.83      192.44     31.53 o
   3  -4   4     2607.25     1652.57     55.53 o
   4  -4   4        0.89      154.75     32.30 o
   5  -4   4      938.17      925.73     54.61 o
   6  -4   4      919.55      892.35     60.76 o
   7  -4   4       11.42       55.84     59.22 o
   8  -4   4      267.71      203.97     55.99 o
   9  -4   4      863.95      728.06     72.45 o
  10  -4   4      694.52      664.69     80.91 o
  11  -4   4      348.22      399.80     72.14 o
  12  -4   4        9.03      -35.53    101.99 o
  13  -4   4      148.25      157.67     82.76 o
  14  -4   4       63.53       69.68     90.45 o
  15  -4   4      297.29      306.73    106.76 o
 -15  -3   4       50.38       -9.54    137.06 o
 -14  -3   4       11.69      -43.23    111.99 o
 -13  -3   4      260.20      311.96     88.76 o
 -12  -3   4      597.16      439.79     93.68 o
 -11  -3   4       56.64       94.91     99.68 o
 -10  -3   4     1919.41     1929.92    105.83 o
  -9  -3   4     1265.31     1321.22     82.45 o
  -8  -3   4      115.72      185.36     54.45 o
  -7  -3   4     4141.62     4480.68    114.76 o
  -6  -3   4     1097.41      911.12     57.99 o
  -5  -3   4      244.09      466.56     43.23 o
  -3  -3   4     1567.30     1301.99     48.92 o
  -1  -3   4      191.97       30.30     23.54 o
   0  -3   4     3015.79     1564.58     44.46 o
   1  -3   4      158.30      591.93     35.38 o
   2  -3   4     4754.00     3969.97     73.22 o
   4  -3   4        8.57      231.51     37.07 o
   5  -3   4     2733.17     2886.57     83.68 o
   6  -3   4     2488.57     2260.34     81.53 o
   7  -3   4       55.22      170.44     46.92 o
   8  -3   4      138.44      247.20     55.22 o
   9  -3   4        2.91       31.69     81.53 o
  10  -3   4       29.62       41.23     57.69 o
  11  -3   4        4.77        0.00     92.76 o
  12  -3   4       65.06      -22.00    111.37 o
  13  -3   4        1.21        0.00    112.76 o
  14  -3   4      107.71       27.07     90.76 o
  15  -3   4      492.64      409.80    119.06 o
 -16  -2   4       75.54      306.73     94.30 o
 -15  -2   4       62.80       53.99    120.75 o
 -14  -2   4       82.22       40.76    112.60 o
 -13  -2   4        3.18      102.91     75.68 o
 -12  -2   4      182.67      316.58     76.61 o
 -11  -2   4       68.18      106.14     58.76 o
 -10  -2   4      731.19      658.69     79.84 o
  -9  -2   4      522.94      510.55     60.92 o
  -8  -2   4      276.90      309.65     49.69 o
  -7  -2   4    13949.82    14231.48    182.13 o
  -6  -2   4     5681.12     6681.64    116.75 o
  -5  -2   4     2073.67     2032.83     64.45 o
  -4  -2   4     1280.20      511.78     37.38 o
  -3  -2   4     3568.77     3174.53     63.22 o
  -2  -2   4      211.60       99.37     24.00 o
  -1  -2   4      240.46       74.61     26.61 o
   1  -2   4     2258.25     2371.40     55.22 o
   3  -2   4      342.00      120.29     27.69 o
   4  -2   4     2675.42     3370.51     84.76 o
   5  -2   4     4451.55     4041.20     99.99 o
   6  -2   4     2713.79     2693.67     94.30 o
   7  -2   4      456.55      627.00     64.92 o
   8  -2   4     2384.86     2211.57    101.37 o
   9  -2   4      191.73      216.90     57.53 o
  10  -2   4        3.85      -61.53     94.45 o
  11  -2   4        9.78      -82.30     95.07 o
  12  -2   4        0.90      -91.53    113.52 o
  13  -2   4       25.31      189.82     76.30 o
  14  -2   4        4.47      -55.99    122.75 o
  15  -2   4      131.41       20.46    140.14 o
 -16  -1   4      107.46      250.58     93.99 o
 -15  -1   4        2.22       94.30    112.91 o
 -14  -1   4        3.95       73.68     77.84 o
 -13  -1   4       27.42      -76.45     98.30 o
 -12  -1   4        8.82      -31.23     97.99 o
 -11  -1   4       15.94       44.46     78.61 o
 -10  -1   4      377.29      277.97     62.76 o
  -9  -1   4       11.45       30.15     65.38 o
  -8  -1   4     1938.59     1539.96     73.68 o
  -7  -1   4    13261.83    14308.09    175.06 o
  -6  -1   4      751.32     1119.55     54.92 o
  -5  -1   4     1180.69      730.53     41.38 o
  -4  -1   4      261.61       52.15     25.38 o
  -3  -1   4     6963.61     7800.12     90.30 o
  -2  -1   4    12750.31    11795.47    117.52 o
  -1  -1   4    14400.03    16393.37    161.52 o
   0  -1   4      402.92      867.89     41.23 o
   1  -1   4      152.71      222.43     30.92 o
   3  -1   4     1327.83     1445.51     55.22 o
   4  -1   4      521.23      268.58     40.61 o
   5  -1   4      859.43      707.45     51.69 o
   7  -1   4     5163.91     5590.54    142.44 o
   8  -1   4     5976.17     5445.95    156.29 o
   9  -1   4      126.87       52.15     85.68 o
  10  -1   4      282.77      181.21     72.91 o
  11  -1   4       47.58      -43.23    105.83 o
  12  -1   4        9.98       79.84    106.45 o
  13  -1   4       20.73       96.91    119.99 o
  14  -1   4       21.42       91.99     89.68 o
 -17   0   4       39.05       40.15    144.14 o
 -16   0   4        2.24      186.13     78.61 o
 -15   0   4      416.35      525.94     92.91 o
 -14   0   4      182.81      188.90     81.07 o
 -13   0   4       26.58       93.07     99.37 o
 -12   0   4       33.02       98.14     61.22 o
 -11   0   4      374.13      409.64     63.99 o
 -10   0   4       32.94       77.22     53.84 o
  -9   0   4       67.42       61.07     49.53 o
  -8   0   4      905.02      649.30     55.22 o
  -7   0   4      216.28      400.87     44.15 o
  -6   0   4     3796.37     3597.40     83.22 o
  -5   0   4    16306.96    14112.11    141.67 o
  -3   0   4    11327.65    11839.62    112.14 o
  -2   0   4    42842.37    47899.50    310.58 o
  -1   0   4     8435.21    10195.05    108.29 o
   2   0   4        2.32      149.67     33.38 o
   3   0   4      828.71      797.90     51.84 o
   4   0   4       97.16      138.60     37.07 o
   5   0   4      766.81     1131.40     69.53 o
   6   0   4     1430.90     1646.72     85.68 o
   7   0   4     6818.33     6389.06    163.36 o
   8   0   4     3240.89     3435.89    129.83 o
   9   0   4        7.69       55.38     80.76 o
  10   0   4      652.45      511.17     87.53 o
  11   0   4       91.05      171.06     79.99 o
  12   0   4       61.32      104.91     85.07 o
  13   0   4       56.05       55.53    144.91 o
  14   0   4        0.32       20.31     95.83 o
 -17   1   4       16.71      101.22     82.45 o
 -16   1   4       65.62        0.00    121.37 o
 -15   1   4      837.18      863.43    106.91 o
 -14   1   4      400.85      424.56     88.60 o
 -13   1   4        2.63       51.22     94.60 o
 -12   1   4      107.72       74.45     88.91 o
 -11   1   4      106.64      116.75     56.15 o
 -10   1   4      735.00      717.45     64.15 o
  -9   1   4      222.10       98.60     47.53 o
  -8   1   4      137.37      212.13     40.30 o
  -7   1   4      195.20      341.96     37.69 o
  -6   1   4     1324.57     1173.86     52.61 o
  -5   1   4     4034.98     3701.08     76.91 o
  -4   1   4      613.58      796.52     40.00 o
  -3   1   4     2422.05     1208.16     44.92 o
  -2   1   4     5869.98     4692.35     76.91 o
   0   1   4    11771.30    13323.59    141.52 o
   1   1   4    16722.14    20411.95    199.05 o
   2   1   4      321.70      631.15     47.38 o
   3   1   4       36.51      301.96     41.53 o
   4   1   4        5.13      113.37     47.99 o
   5   1   4       18.83      194.13     53.22 o
   6   1   4      630.25      607.93     66.91 o
   7   1   4      402.20      264.28     65.99 o
   8   1   4        0.25      -88.91     88.91 o
   9   1   4      253.56      316.88     70.45 o
  10   1   4      394.69      504.09     85.22 o
  11   1   4      221.09      286.12     89.84 o
  12   1   4       91.12      168.29     92.76 o
  13   1   4      281.55      267.04    106.45 o
 -17   2   4        6.02      164.29     85.07 o
 -16   2   4       18.64       93.68     99.68 o
 -15   2   4      152.77       46.15    120.91 o
 -14   2   4      306.25      218.59     77.68 o
 -13   2   4      197.90      290.12     69.84 o
 -12   2   4      128.07       72.14     85.99 o
 -11   2   4      729.85      863.43     76.45 o
 -10   2   4     4314.75     4374.23    122.60 o
  -9   2   4     5777.35     5231.82    122.75 o
  -8   2   4     1282.75     1128.94     64.30 o
  -7   2   4     1183.39     1680.56     66.61 o
  -5   2   4       53.01      198.74     30.15 o
  -4   2   4      748.90      661.61     41.07 o
  -3   2   4     3929.00     2748.12     64.45 o
  -1   2   4    13659.84    17097.90    176.13 o
   0   2   4    61820.87    80777.91    512.09 o
   1   2   4    35740.08    51253.24    430.41 o
   2   2   4       11.03       81.84     39.53 o
   3   2   4      725.60      254.12     50.61 o
   4   2   4      143.80      301.04     51.22 o
   5   2   4     2149.34     1897.15     98.14 o
   6   2   4       12.36       77.07     83.99 o
   7   2   4        8.67      155.37     56.45 o
   8   2   4      357.24      407.64     77.22 o
   9   2   4      521.86      517.01     87.68 o
  10   2   4      244.75      404.87     85.53 o
  11   2   4      150.23      226.43     91.07 o
  12   2   4        1.88      -46.76    127.83 o
  13   2   4       15.51       91.99    142.44 o
 -17   3   4        1.18       27.54     90.60 o
 -16   3   4        1.49        8.46    115.83 o
 -15   3   4       45.33       75.38     72.45 o
 -14   3   4       17.49       -6.77     99.83 o
 -13   3   4      288.56      413.33     72.45 o
 -12   3   4       27.98       59.53     83.68 o
 -11   3   4     1872.89     1953.76     97.06 o
 -10   3   4     4348.27     4170.10    122.14 o
  -9   3   4     1919.24     1701.18     78.45 o
  -8   3   4       13.24       92.30     39.53 o
  -7   3   4      857.12      760.06     48.15 o
  -6   3   4       60.56       65.53     30.92 o
  -5   3   4      612.82      656.38     42.61 o
  -2   3   4      870.04     1194.78     50.15 o
  -1   3   4    12704.49    14432.23    159.37 o
   0   3   4    37084.17    50471.95    435.33 o
   2   3   4     1326.77      953.88     62.30 o
   3   3   4     1978.38     2074.67     85.37 o
   4   3   4      231.58      542.39     64.30 o
   5   3   4     3150.25     3051.93    116.75 o
   6   3   4     1574.81     1513.04     95.68 o
   7   3   4       16.26      -31.07     94.30 o
   8   3   4      301.10      196.59     77.68 o
   9   3   4       25.79       22.92     99.68 o
  10   3   4        6.83      174.75     75.68 o
  11   3   4        1.11      -36.30    114.29 o
  12   3   4       31.42      123.83     87.68 o
 -17   4   4      150.55       45.07    134.45 o
 -16   4   4      102.15       90.45     86.45 o
 -15   4   4       70.05       78.14     75.53 o
 -14   4   4        9.87       16.77     62.92 o
 -13   4   4        5.37       71.84     81.68 o
 -12   4   4       62.44      189.98     59.99 o
 -11   4   4      174.83      315.19     59.68 o
 -10   4   4      344.85      244.89     53.38 o
  -9   4   4      117.35      183.98     45.23 o
  -8   4   4     7664.03     7224.65    138.44 o
  -7   4   4    11583.71    10226.43    155.37 o
  -6   4   4       26.06      -19.38     48.92 o
  -4   4   4    11054.24    10621.62    143.67 o
  -3   4   4     2020.43     3150.38     80.30 o
  -2   4   4      198.84      134.60     37.07 o
   0   4   4      325.08      536.55     51.84 o
   1   4   4      822.43      920.50     59.84 o
   2   4   4     2053.27     1844.85     85.07 o
   3   4   4      327.97      420.41     57.07 o
   4   4   4     2048.16     2094.67     99.22 o
   5   4   4     2212.24     2426.47    110.45 o
   6   4   4     1434.10     1523.51    101.99 o
   7   4   4       60.74       80.91    108.45 o
   8   4   4      462.60      368.42     84.60 o
   9   4   4       43.31      126.75     83.22 o
  10   4   4       40.05      124.75     82.14 o
  11   4   4        0.43      116.14    142.44 o
  12   4   4       39.60       84.14    124.29 o
 -18   5   4      412.61      299.04    112.14 o
 -17   5   4      346.70      847.13    106.29 o
 -16   5   4       90.36      236.59     92.60 o
 -15   5   4        0.09       51.53     92.30 o
 -14   5   4       39.43       26.46     91.37 o
 -13   5   4       21.09      -59.68     84.45 o
 -12   5   4        1.28      -26.92     73.38 o
 -11   5   4        9.67       -4.77     69.84 o
 -10   5   4       25.09      -56.61     71.22 o
  -9   5   4      110.31      308.12     49.53 o
  -8   5   4     1875.03     1415.98     72.14 o
  -7   5   4     7089.82     7010.83    134.91 o
  -6   5   4      649.50      824.67     57.99 o
  -5   5   4     1052.39      522.55     47.84 o
  -4   5   4      230.34      232.28     39.84 o
  -3   5   4     2207.74     2547.84     79.37 o
  -2   5   4     4031.68     4008.74     96.45 o
  -1   5   4      706.11      508.71     49.07 o
   0   5   4        7.43      213.82     45.69 o
   1   5   4      413.87      381.18     53.69 o
   2   5   4      898.22      456.71     65.53 o
   3   5   4       41.18       74.30     53.84 o
   4   5   4       47.10      116.91     55.38 o
   5   5   4      448.74      448.25     74.30 o
   6   5   4        0.97      223.66     72.14 o
   7   5   4     1589.69     1417.98    122.91 o
   8   5   4     1658.79     1442.44    127.83 o
   9   5   4      177.16       95.83    118.45 o
  10   5   4       57.63       -9.54    120.60 o
  11   5   4       14.56      102.91    134.91 o
 -18   6   4      197.41      258.74    104.91 o
 -17   6   4      169.21      290.58     95.99 o
 -16   6   4        0.03       40.61     77.99 o
 -15   6   4      428.84      400.10     92.30 o
 -14   6   4        0.59      -20.00     91.37 o
 -13   6   4      107.75       60.15     85.68 o
 -12   6   4      174.41      209.97     60.92 o
 -11   6   4       72.60      222.90     49.69 o
 -10   6   4      191.40      333.34     53.07 o
  -9   6   4      203.32      339.96     52.30 o
  -8   6   4       40.16      106.45     40.46 o
  -7   6   4      660.29      698.53     57.99 o
  -6   6   4      152.58      102.60     38.15 o
  -5   6   4     2157.89     1637.95     69.68 o
  -4   6   4      863.16     1166.16     64.76 o
  -3   6   4     9487.53    10608.08    163.21 o
  -2   6   4    15317.78    15495.33    199.51 o
  -1   6   4     2969.72     3392.04    102.91 o
   0   6   4        9.72       46.30     65.99 o
   1   6   4      131.62       67.84     50.46 o
   2   6   4        6.07      -50.76     80.91 o
   3   6   4        6.85      101.68     58.30 o
   4   6   4        1.57       83.84     60.76 o
   5   6   4      142.19      182.44     70.15 o
   6   6   4     1675.94     1548.27    119.06 o
   7   6   4     1925.43     1504.89    133.06 o
   8   6   4     1572.85     1324.91    130.29 o
   9   6   4       11.24     -137.98    137.98 o
  10   6   4      228.59      337.96    107.06 o
 -18   7   4       24.10      -48.30    134.45 o
 -17   7   4        1.64       97.99    121.22 o
 -16   7   4      128.63      279.97     82.91 o
 -15   7   4      281.68      517.32     83.07 o
 -14   7   4      200.03      205.36     73.38 o
 -13   7   4      488.17      678.22     76.61 o
 -12   7   4      669.86      689.76     85.37 o
 -11   7   4       10.29      -61.53     79.68 o
 -10   7   4       15.03       42.61     68.15 o
  -9   7   4       39.31      -71.68     71.68 o
  -8   7   4       18.93      137.37     42.76 o
  -7   7   4       85.67      165.21     47.69 o
  -6   7   4       23.58       15.08     59.38 o
  -5   7   4       69.04      194.28     44.15 o
  -4   7   4      882.37      896.35     63.22 o
  -3   7   4     3098.59     2737.20     93.83 o
  -2   7   4     2167.26     2031.44     88.30 o
  -1   7   4       56.88      147.98     49.22 o
   0   7   4     2732.54     2786.73    109.83 o
   1   7   4     1475.99     1475.66     95.99 o
   2   7   4       15.35      101.99     60.92 o
   3   7   4      147.26      313.96     67.68 o
   4   7   4        9.02       49.22     67.68 o
   5   7   4      334.31      -85.53    123.22 o
   6   7   4      221.28      347.19     85.07 o
   7   7   4      431.65      527.63     93.53 o
   8   7   4        2.99      -27.38    121.06 o
   9   7   4      390.62      508.40    104.14 o
  10   7   4      322.30      459.94    115.99 o
 -17   8   4        0.10      177.06     73.38 o
 -16   8   4        3.61       81.07    111.68 o
 -15   8   4      373.41      419.49     87.99 o
 -14   8   4       51.28       54.45     68.61 o
 -13   8   4      139.36      212.44     71.53 o
 -12   8   4      151.09      227.20     65.84 o
 -11   8   4      507.73      463.02     69.53 o
 -10   8   4     1750.55     1656.41     97.53 o
  -9   8   4     1355.62     1075.25     84.14 o
  -8   8   4       40.68      206.90     45.69 o
  -7   8   4      112.27      -46.61     69.84 o
  -6   8   4        7.31      -24.92     42.76 o
  -5   8   4        0.52       16.61     49.99 o
  -4   8   4       95.54      274.58     52.15 o
  -3   8   4        0.84      -13.08     71.84 o
  -2   8   4      758.10      883.89     69.84 o
  -1   8   4     1764.71     1883.00     97.37 o
   0   8   4     4457.28     4291.78    139.06 o
   1   8   4      633.36      845.43     79.53 o
   2   8   4       79.38      -30.92    108.76 o
   3   8   4      719.83      892.66     93.68 o
   4   8   4      125.04      160.60     77.38 o
   5   8   4      152.81      191.67     79.37 o
   6   8   4        1.74     -124.14    130.60 o
   7   8   4        3.20       35.69    119.06 o
   8   8   4      120.23      -57.84    139.68 o
   9   8   4      186.17      223.97    109.06 o
 -17   9   4        7.81     -129.06    129.06 o
 -16   9   4       43.45     -116.75    116.75 o
 -15   9   4       13.43       30.46    101.37 o
 -14   9   4       39.65      -77.07     91.22 o
 -13   9   4       22.31      -84.30     95.22 o
 -12   9   4        0.12        0.00     87.37 o
 -11   9   4     1697.55     1372.29    106.60 o
 -10   9   4     3385.30     3190.68    131.83 o
  -9   9   4     1748.10     1838.24     99.06 o
  -8   9   4      186.59       57.69     74.45 o
  -7   9   4       11.18       28.00     71.68 o
  -6   9   4       34.53       85.68     44.61 o
  -5   9   4        0.66       60.61     74.14 o
  -4   9   4       53.09       14.31     67.53 o
  -3   9   4      509.54      338.11     64.45 o
  -2   9   4      337.89      443.95     66.45 o
  -1   9   4     2442.96     2132.35    107.06 o
   0   9   4     4170.07     4338.39    148.75 o
   1   9   4      383.24      461.64     82.91 o
   2   9   4      392.89      368.88     85.22 o
   3   9   4      577.33      539.93     95.68 o
   4   9   4       57.29        7.85    125.83 o
   5   9   4      515.35      417.95    103.68 o
   6   9   4      177.51      255.51     93.53 o
   7   9   4        4.90      144.44     89.84 o
   8   9   4       23.84      124.14    141.06 o
 -17  10   4        4.46      -18.31    123.98 o
 -16  10   4        4.57       75.99    110.60 o
 -15  10   4        4.28      -86.30    108.91 o
 -14  10   4       14.82       94.60     66.30 o
 -13  10   4        1.51      -33.84     88.30 o
 -12  10   4       36.23      -76.30    103.22 o
 -11  10   4      705.83      774.83     86.45 o
 -10  10   4      483.53      528.24     79.99 o
  -9  10   4        0.11       38.15     57.07 o
  -8  10   4      623.77      754.21     80.61 o
  -7  10   4      573.33      660.38     72.45 o
  -6  10   4      230.15      211.82     55.84 o
  -5  10   4     1194.52     1233.39     86.14 o
  -4  10   4      340.14      468.87     67.68 o
  -3  10   4       87.47      236.28     56.30 o
  -2  10   4       55.62      143.67     59.22 o
  -1  10   4      418.07      508.40     72.61 o
   0  10   4      583.64      716.83     88.45 o
   1  10   4      135.17      150.90     74.61 o
   2  10   4       85.36      134.91     76.14 o
   3  10   4       71.32     -116.91    116.91 o
   4  10   4      955.35      983.57    111.06 o
   5  10   4     1169.76      946.65    125.98 o
   6  10   4      291.96      174.59     97.06 o
   7  10   4       14.54       83.07    125.22 o
 -17  11   4      235.19      304.89     99.37 o
 -16  11   4       67.94     -118.91    118.91 o
 -15  11   4        2.04      -97.53    114.45 o
 -14  11   4       77.50       15.23     83.99 o
 -13  11   4        3.67       57.07     96.14 o
 -12  11   4       52.62      121.22     67.07 o
 -11  11   4       13.46       38.30     70.15 o
 -10  11   4       80.26      134.91     56.30 o
  -9  11   4      476.82      583.47     75.99 o
  -8  11   4     1685.65     1555.04    112.76 o
  -7  11   4     1195.76     1393.06     96.30 o
  -6  11   4       22.67       63.38     75.84 o
  -5  11   4      607.67      640.54     81.07 o
  -4  11   4        0.47      145.52     60.92 o
  -3  11   4      168.59      364.72     65.84 o
  -2  11   4       65.30      105.83     65.38 o
  -1  11   4      130.17      216.59     78.61 o
   0  11   4      117.03       28.77    100.91 o
   1  11   4        0.92       92.76     98.45 o
   2  11   4       29.31       36.92     77.22 o
   3  11   4        3.24      -34.76    114.91 o
   4  11   4      219.61      321.35     94.60 o
   5  11   4       99.18       63.53     98.60 o
   6  11   4        0.34       62.30     98.76 o
 -16  12   4       14.65       90.45    116.45 o
 -15  12   4        5.25      123.06     85.07 o
 -14  12   4       10.12       47.99     97.83 o
 -13  12   4      195.71      143.52     76.61 o
 -12  12   4       33.57      132.75     76.14 o
 -11  12   4       17.17       79.22     66.76 o
 -10  12   4        3.21       39.69     90.45 o
  -9  12   4        4.28      -51.69     81.84 o
  -8  12   4      203.28      200.44     65.53 o
  -7  12   4      304.92      345.80     75.07 o
  -6  12   4        7.04      -19.23     86.45 o
  -5  12   4       36.83      135.52     69.84 o
  -4  12   4      503.14      425.18     83.68 o
  -3  12   4     2194.80     2172.81    123.22 o
  -2  12   4     1134.55     1109.40    107.22 o
  -1  12   4      331.83      397.18     93.53 o
   0  12   4       16.04       87.37    111.68 o
   1  12   4        5.37       -8.46    111.52 o
   2  12   4        0.30     -136.75    136.75 o
   3  12   4       26.93     -103.53    134.75 o
   4  12   4      102.51        0.00    128.75 o
   5  12   4       56.10       47.22    100.14 o
 -15  13   4       78.19      155.67     88.45 o
 -14  13   4        4.30     -113.99    113.99 o
 -13  13   4      213.13      300.89     85.37 o
 -12  13   4      277.18      253.51     87.84 o
 -11  13   4       15.83      103.68    106.29 o
 -10  13   4      100.00     -105.83    105.83 o
  -9  13   4       29.63       28.15     67.84 o
  -8  13   4       38.89       55.99     97.37 o
  -7  13   4       45.97      245.51     59.22 o
  -6  13   4        0.73      -21.07     96.60 o
  -5  13   4       11.56       21.38     94.76 o
  -4  13   4      750.30      663.76    100.45 o
  -3  13   4     1870.46     1949.14    133.06 o
  -2  13   4     1223.53     1057.87    113.52 o
  -1  13   4        0.02      103.37     75.84 o
   0  13   4       93.63       43.69     92.60 o
   1  13   4       55.25       65.07    132.91 o
   2  13   4        3.99       48.76    138.44 o
   3  13   4        6.23      117.22     90.60 o
 -15  14   4       67.74      220.13     88.76 o
 -14  14   4        2.58       53.53    113.52 o
 -13  14   4       79.12       85.53    114.14 o
 -12  14   4       24.91        8.31    112.60 o
 -11  14   4      169.85      279.97     79.84 o
 -10  14   4      280.93      242.59     93.53 o
  -9  14   4       50.91       -7.85     94.30 o
  -8  14   4        7.22       99.99    105.22 o
  -7  14   4       14.68       -7.69    107.83 o
  -6  14   4        0.68       42.61     68.91 o
  -5  14   4        7.48       62.76    110.91 o
  -4  14   4       25.04       24.15    110.60 o
  -3  14   4        2.45       49.84     80.30 o
  -2  14   4       77.49      285.96     77.22 o
  -1  14   4      234.18      309.19     93.53 o
   0  14   4      455.06      460.10    107.68 o
   1  14   4       81.46      -10.15    101.83 o
   2  14   4      132.63      221.20    106.29 o
 -13  15   4        0.86       27.54    135.37 o
 -12  15   4       35.65      -88.60    115.52 o
 -11  15   4      568.25      597.00    102.30 o
 -10  15   4      955.99      983.11    121.37 o
  -9  15   4      376.36       59.07    143.52 o
  -8  15   4        3.85       58.76     99.06 o
  -7  15   4        0.13       75.68    113.83 o
  -6  15   4       24.40       50.92    101.68 o
  -5  15   4       15.06        0.00    115.83 o
  -4  15   4      104.69       52.92    122.60 o
  -3  15   4      521.77      388.72     95.07 o
  -2  15   4      424.47      351.96    100.45 o
  -1  15   4      295.06      243.97    109.22 o
   0  15   4      277.55      224.90    107.37 o
 -12  16   4        1.39      133.52     83.99 o
 -11  16   4      167.92       65.53    157.67 o
 -10  16   4      158.76      254.89     90.30 o
  -9  16   4       17.62       27.69    118.14 o
  -8  16   4       59.44       91.53    131.98 o
  -7  16   4       31.89      -73.38    120.60 o
  -6  16   4       49.52      -64.92    126.29 o
  -5  16   4      111.96       99.22     90.30 o
  -4  16   4        5.93      165.06     83.84 o
  -3  16   4       18.64       10.00    132.60 o
   1 -18   5      673.55      847.74    113.99 o
   2 -18   5      446.34      418.72    112.29 o
   3 -18   5      207.58      188.75     94.30 o
   4 -18   5      196.01       72.76    122.45 o
   5 -18   5       56.26       90.30    118.29 o
   6 -18   5        0.58     -107.68    126.14 o
   7 -18   5       27.14       85.22     82.45 o
   8 -18   5        4.70      -18.00    127.06 o
   9 -18   5       26.42      -64.76    110.45 o
  -2 -17   5        6.90      -70.61    134.91 o
  -1 -17   5       57.27       47.84    130.45 o
   0 -17   5      803.12      784.67    114.91 o
   1 -17   5     1122.53      968.34    119.83 o
   2 -17   5      395.92      476.71     97.83 o
   3 -17   5       47.87       16.77    117.06 o
   4 -17   5       45.59       87.22     77.22 o
   5 -17   5      127.39       78.14     83.07 o
   6 -17   5      144.28      131.21     83.68 o
   7 -17   5       40.20      107.22    119.83 o
   8 -17   5        2.20     -117.22    122.45 o
   9 -17   5        0.22        8.46    107.37 o
  10 -17   5       32.11      -52.92    129.98 o
  11 -17   5      111.71       91.68    132.14 o
  -4 -16   5        0.03      -62.30    141.52 o
  -3 -16   5       70.09        9.69    153.52 o
  -2 -16   5        0.32     -142.60    142.60 o
  -1 -16   5        9.53      -35.07    121.83 o
   0 -16   5       42.51      233.82     85.07 o
   1 -16   5      208.88      193.05     88.76 o
   2 -16   5       31.85      101.68     76.14 o
   3 -16   5      282.93      421.79     78.14 o
   4 -16   5       46.73      -37.84    115.83 o
   5 -16   5      320.11      187.05     86.14 o
   6 -16   5      957.84     1172.16    105.06 o
   7 -16   5      326.89      276.58     90.60 o
   8 -16   5       17.90       92.91    101.99 o
   9 -16   5       40.15       71.68    100.60 o
  10 -16   5      102.95     -110.60    110.60 o
  11 -16   5        2.51       99.22     75.99 o
  12 -16   5       10.61        0.00    113.06 o
  -5 -15   5        2.57      101.99    102.45 o
  -4 -15   5        7.02        0.00    121.68 o
  -3 -15   5       74.30      129.83     80.30 o
  -2 -15   5       30.94       25.07    111.99 o
  -1 -15   5       67.67      -79.53    114.14 o
   0 -15   5       11.28       -7.69    111.06 o
   1 -15   5        1.06       43.84    110.29 o
   2 -15   5      118.01      290.89     74.61 o
   3 -15   5      530.70      663.30     92.60 o
   4 -15   5      226.92      208.28     71.99 o
   5 -15   5       31.53       95.22     65.84 o
   6 -15   5      457.33      530.70     87.53 o
   7 -15   5       17.13       90.76     92.14 o
   8 -15   5      301.36      290.12     78.76 o
   9 -15   5      127.35      103.99    112.60 o
  10 -15   5        8.67     -103.99    103.99 o
  11 -15   5        0.19     -124.60    124.60 o
  12 -15   5        0.57      171.83     72.61 o
  13 -15   5       18.64     -109.37    115.99 o
  -7 -14   5      321.71      268.12    110.14 o
  -6 -14   5       83.09        0.00    148.60 o
  -5 -14   5       42.58      136.75     98.60 o
  -4 -14   5       33.72        8.77    131.21 o
  -3 -14   5      127.05       24.46    112.29 o
  -2 -14   5     1545.83     1387.37    114.91 o
  -1 -14   5     1314.94     1422.59    110.91 o
   0 -14   5      404.91      267.20     81.37 o
   1 -14   5      121.39       26.30     96.45 o
   2 -14   5       54.46      -44.92     84.45 o
   3 -14   5        2.88      -49.99     92.76 o
   4 -14   5       74.75       43.23     92.30 o
   5 -14   5        9.53       61.84     83.84 o
   6 -14   5      138.08       56.30     92.76 o
   7 -14   5      938.14      866.82     87.84 o
   8 -14   5     2360.40     2399.40    126.75 o
   9 -14   5     1179.95     1096.17    105.68 o
  10 -14   5      233.18      134.91     76.91 o
  11 -14   5        0.68       30.92    107.99 o
  12 -14   5        3.66      -32.77     82.61 o
  13 -14   5        1.49      166.29     74.45 o
  14 -14   5       13.80     -115.83    115.83 o
  -8 -13   5        9.26     -127.68    158.60 o
  -7 -13   5       55.13       40.00    148.14 o
  -6 -13   5        5.80      -56.30    125.98 o
  -5 -13   5      228.42      186.90    100.60 o
  -4 -13   5      154.33      221.36     88.14 o
  -3 -13   5      105.31      223.36     78.91 o
  -2 -13   5     1926.57     1707.02    120.14 o
  -1 -13   5     1483.06     1505.20    102.30 o
   0 -13   5       58.17      197.51     72.91 o
   1 -13   5      604.60      817.44     83.07 o
   2 -13   5        1.72      183.82     52.46 o
   3 -13   5       16.80      -33.69     85.84 o
   4 -13   5      393.36      393.03     66.61 o
   5 -13   5       27.25      126.45     53.22 o
   6 -13   5       11.43       74.61     86.76 o
   7 -13   5      134.18       11.84     71.38 o
   8 -13   5     1759.99     1695.48    111.99 o
   9 -13   5      276.28      319.04     71.84 o
  10 -13   5       14.96       55.22     62.45 o
  11 -13   5       40.86      102.91     76.61 o
  12 -13   5        0.20     -113.68    113.68 o
  13 -13   5       62.09      -59.07    130.45 o
  14 -13   5       65.95     -144.75    144.75 o
  -9 -12   5      122.74      179.98    102.60 o
  -8 -12   5       68.54       59.53    151.52 o
  -7 -12   5       69.73     -140.75    140.75 o
  -6 -12   5        2.72       60.92     82.76 o
  -5 -12   5       17.41       40.15    134.45 o
  -4 -12   5       94.58       29.53    119.06 o
  -3 -12   5      617.44      757.29     85.84 o
  -2 -12   5     1099.46      978.65     90.30 o
  -1 -12   5      131.32       81.68     65.07 o
   0 -12   5     2379.25     2518.77    116.91 o
   1 -12   5     4654.50     4690.19    144.91 o
   2 -12   5      124.99      222.74     62.61 o
   3 -12   5       27.45       96.60     53.69 o
   4 -12   5      138.30      244.28     57.53 o
   5 -12   5        8.45        2.62     49.53 o
   6 -12   5       11.61        0.00     83.53 o
   7 -12   5        2.37      -44.46     84.60 o
   8 -12   5        1.07      -11.69     87.84 o
   9 -12   5        0.87       68.30     78.61 o
  10 -12   5      321.40      391.03     73.38 o
  11 -12   5      200.77      405.64     77.53 o
  12 -12   5        6.94      -23.07    101.99 o
  13 -12   5      303.53      434.87     94.76 o
  14 -12   5      117.03       62.76    122.60 o
  15 -12   5        6.70     -126.45    127.83 o
 -10 -11   5      444.66      495.48    117.06 o
  -9 -11   5     1242.35     1134.48    130.14 o
  -8 -11   5     1120.06      833.13    119.83 o
  -7 -11   5      180.29      155.52     87.99 o
  -6 -11   5       96.22       48.46    113.99 o
  -5 -11   5        8.73      -74.91    113.52 o
  -4 -11   5      145.19       74.91     92.60 o
  -3 -11   5      156.90      -67.99    101.99 o
  -2 -11   5       35.91      159.06     59.68 o
  -1 -11   5      137.45      248.58     62.45 o
   0 -11   5     4806.21     4476.53    137.98 o
   1 -11   5     3538.37     3645.55    123.22 o
   2 -11   5      319.12      472.40     63.99 o
   3 -11   5      157.52      111.68     54.30 o
   4 -11   5        0.95       22.92     66.61 o
   5 -11   5      149.66      198.44     54.61 o
   6 -11   5      183.77      297.50     56.61 o
   7 -11   5      102.38      160.44     57.53 o
   8 -11   5       29.03       77.07     51.07 o
   9 -11   5       31.62      106.14     58.76 o
  10 -11   5      186.49      276.27     69.84 o
  11 -11   5      128.12      171.67     71.53 o
  12 -11   5        2.60       37.23    101.37 o
  13 -11   5      133.46      275.66     87.99 o
  14 -11   5        6.04     -114.60    123.83 o
  15 -11   5      165.74      301.81     96.45 o
 -11 -10   5       44.99      307.50     97.06 o
 -10 -10   5      646.93      580.85    117.37 o
  -9 -10   5     2021.04     1857.93    138.44 o
  -8 -10   5     1002.92     1062.02    110.29 o
  -7 -10   5       68.03      123.06     80.76 o
  -6 -10   5      206.54      236.59     85.84 o
  -5 -10   5       68.88      192.28     73.53 o
  -4 -10   5      611.70      591.93     82.76 o
  -3 -10   5        1.38      182.13     62.92 o
  -2 -10   5      504.86      644.38     68.76 o
  -1 -10   5     1221.02     1229.08     78.61 o
   0 -10   5     2284.25     2078.05     95.07 o
   1 -10   5      832.60      976.19     72.76 o
   2 -10   5      138.70      405.03     55.99 o
   3 -10   5       76.97      -61.68     61.68 o
   4 -10   5      193.13      356.42     54.15 o
   5 -10   5     2141.73     1975.14     91.07 o
   6 -10   5     4547.46     4045.66    126.75 o
   7 -10   5      101.61      140.75     54.45 o
   8 -10   5       35.60       57.38     53.69 o
   9 -10   5        3.22      -45.07     76.45 o
  10 -10   5       10.60       18.46     81.68 o
  11 -10   5       34.30     -108.45    108.45 o
  12 -10   5       16.88       58.45     88.14 o
  13 -10   5        7.27      107.83     71.68 o
  14 -10   5       21.16      -78.45    114.14 o
  15 -10   5      304.29      359.19    105.22 o
 -12  -9   5        9.90      -42.30    137.52 o
 -11  -9   5       25.92      172.29     92.45 o
 -10  -9   5      282.33      245.66    102.14 o
  -9  -9   5      447.98      521.32     97.53 o
  -8  -9   5       93.85      109.06    116.60 o
  -7  -9   5     2653.10     2744.74    143.67 o
  -6  -9   5     1296.09     1539.50    107.83 o
  -5  -9   5       66.41      141.06     67.22 o
  -4  -9   5     1241.85     1337.84     91.83 o
  -3  -9   5      434.59      536.70     67.07 o
  -2  -9   5        7.89      -45.53     71.53 o
  -1  -9   5       28.51       20.92     66.15 o
   0  -9   5      399.66      368.26     51.22 o
   1  -9   5       28.82      167.83     47.22 o
   2  -9   5     1014.29      643.77     56.15 o
   3  -9   5     1073.80      769.60     58.61 o
   4  -9   5      202.56      354.26     50.61 o
   5  -9   5     5319.08     4729.11    124.75 o
   6  -9   5     3788.68     3518.49    109.99 o
   7  -9   5      515.97      462.10     64.92 o
   8  -9   5      601.70      764.98     69.53 o
   9  -9   5       73.95      139.21     50.76 o
  10  -9   5      351.49      284.27     70.91 o
  11  -9   5       39.76      128.14     70.45 o
  12  -9   5        5.93     -103.99    103.99 o
  13  -9   5       79.18      114.60     73.84 o
  14  -9   5        8.28      103.53    117.52 o
  15  -9   5      150.57      422.56     96.14 o
 -13  -8   5        4.62     -137.52    155.06 o
 -12  -8   5      107.29      161.83     97.37 o
 -11  -8   5        0.16       68.30     85.99 o
 -10  -8   5      314.35      226.90     93.22 o
  -9  -8   5        4.66       38.46     75.99 o
  -8  -8   5      605.55      792.21     98.60 o
  -7  -8   5     2730.57     2555.07    132.60 o
  -6  -8   5      193.88      249.51     80.14 o
  -5  -8   5     1831.75     1882.54    103.06 o
  -4  -8   5      214.55      257.35     59.99 o
  -3  -8   5       63.53      107.53     53.84 o
  -2  -8   5     3916.28     4025.20    111.37 o
  -1  -8   5     2830.08     2447.08     87.07 o
   0  -8   5      618.30      766.37     55.07 o
   1  -8   5      108.87      313.35     44.46 o
   2  -8   5        6.01       51.53     52.15 o
   3  -8   5      210.96      131.98     45.99 o
   4  -8   5       26.02       86.91     41.07 o
   5  -8   5      251.54       14.77     63.53 o
   6  -8   5       54.94       -4.15     68.91 o
   7  -8   5     1769.70     1978.83     90.14 o
   8  -8   5     4472.20     4449.91    131.21 o
   9  -8   5       19.02       58.61     73.84 o
  10  -8   5      141.39      159.52     65.99 o
  11  -8   5      218.75      290.43     73.99 o
  12  -8   5        0.18      -50.30     92.76 o
  13  -8   5       57.12      -47.22     96.14 o
  14  -8   5        0.19       68.76     99.53 o
  15  -8   5        0.69      112.60     81.22 o
 -13  -7   5       25.37     -128.45    152.90 o
 -12  -7   5       99.93      109.37    124.29 o
 -11  -7   5      870.44      898.50    108.76 o
 -10  -7   5       93.82      232.43     81.68 o
  -9  -7   5      205.73      191.51     74.76 o
  -8  -7   5       91.60      132.75     66.76 o
  -7  -7   5      660.13      640.69     81.68 o
  -6  -7   5       13.23      -21.84     92.91 o
  -5  -7   5      517.26      316.42     66.76 o
  -4  -7   5       40.90      -79.99     79.99 o
  -3  -7   5     8328.28    10437.02    174.29 o
  -2  -7   5    15351.78    15531.63    198.44 o
  -1  -7   5    15302.03    16467.36    198.13 o
   0  -7   5     1923.75     2318.18     79.07 o
   1  -7   5       36.21      -36.76     44.30 o
   2  -7   5      640.31     1210.01     56.92 o
   3  -7   5      465.86      402.26     43.84 o
   4  -7   5       23.67       56.45     35.07 o
   5  -7   5      163.19      247.51     46.76 o
   6  -7   5      578.62      647.92     57.22 o
   7  -7   5     4789.09     4579.44    123.52 o
   8  -7   5     3473.55     3307.44    118.14 o
   9  -7   5     1146.87     1001.42     80.30 o
  10  -7   5       62.89       35.38     84.30 o
  11  -7   5       51.28       51.99     98.60 o
  12  -7   5       31.46      135.98     68.61 o
  13  -7   5      210.58      177.06     81.53 o
  14  -7   5       83.85      232.89     79.84 o
  15  -7   5       13.56      221.97     77.53 o
 -14  -6   5      143.64      226.13    101.06 o
 -13  -6   5       10.93       46.15     87.37 o
 -12  -6   5      425.44      423.02    100.76 o
 -11  -6   5      128.90       50.30     87.07 o
 -10  -6   5       46.12      216.43     73.22 o
  -9  -6   5       31.52       55.22     64.15 o
  -8  -6   5      162.34       76.61    101.37 o
  -7  -6   5      352.27      342.73     61.22 o
  -6  -6   5       18.76      -73.07     77.99 o
  -5  -6   5      572.39      373.34     58.76 o
  -4  -6   5      807.70     1531.81     79.22 o
  -3  -6   5     3536.27     3863.52    107.22 o
  -2  -6   5    14088.83    15444.56    187.21 o
  -1  -6   5     2975.11     3095.31     84.60 o
   0  -6   5    13844.96    14135.80    159.52 o
   1  -6   5    12037.54    11242.46    139.37 o
   2  -6   5      570.42      702.53     47.07 o
   3  -6   5     1902.29     1646.87     62.76 o
   4  -6   5      246.82      149.21     34.30 o
   5  -6   5      406.92      504.09     47.99 o
   6  -6   5        1.76       52.92     65.22 o
   7  -6   5     1726.48     1370.45     75.53 o
   8  -6   5       38.16       33.23     72.91 o
   9  -6   5      232.82      246.74     61.84 o
  10  -6   5       66.71       76.61     91.53 o
  11  -6   5       95.15      345.34     68.91 o
  12  -6   5      177.30       93.68    121.22 o
  13  -6   5      627.75      650.84    103.06 o
  14  -6   5      267.72      187.67     91.37 o
  15  -6   5        1.27      181.98     81.53 o
 -15  -5   5      100.68       30.92    144.14 o
 -14  -5   5       52.96      -47.22    141.21 o
 -13  -5   5       15.29       60.45    121.83 o
 -12  -5   5      133.76      236.12     81.22 o
 -11  -5   5      454.53      350.88     86.60 o
 -10  -5   5     2492.94     2667.06    128.14 o
  -9  -5   5     3241.60     3135.00    131.21 o
  -8  -5   5     1370.00     1348.30     91.22 o
  -7  -5   5      229.87      374.26     60.76 o
  -6  -5   5       34.26      315.19     54.15 o
  -5  -5   5       89.40      300.73     49.84 o
  -4  -5   5      160.92      343.96     50.46 o
  -3  -5   5      453.49      158.90     43.69 o
  -2  -5   5      203.71      317.65     39.38 o
  -1  -5   5    14419.26    16207.08    161.67 o
   0  -5   5    49553.46    51704.57    376.88 o
   1  -5   5    38496.77    42373.10    341.96 o
   2  -5   5      506.12      929.58     45.53 o
   3  -5   5     6653.81     5778.21    103.53 o
   4  -5   5      936.20      897.74     51.99 o
   5  -5   5      466.10      422.87     46.46 o
   6  -5   5      391.64      132.45     50.61 o
   7  -5   5        0.06        8.46     66.30 o
   8  -5   5      169.36      188.90     61.84 o
   9  -5   5      160.22      176.13     59.38 o
  10  -5   5        5.38      -65.38     92.30 o
  11  -5   5        0.13      158.60     66.61 o
  12  -5   5      180.84      102.45    112.45 o
  13  -5   5      374.13      545.16     93.07 o
  14  -5   5       45.36      168.90     80.91 o
  15  -5   5       97.69      170.75     96.30 o
 -15  -4   5       12.60      131.52     88.76 o
 -14  -4   5       63.99        8.77    123.52 o
 -13  -4   5      126.28        0.00    116.91 o
 -12  -4   5       17.67      -80.61     91.53 o
 -11  -4   5      926.61      929.42     95.83 o
 -10  -4   5     2809.82     3199.15    125.37 o
  -9  -4   5     3661.42     4264.24    131.37 o
  -8  -4   5      438.50      653.61     64.61 o
  -7  -4   5      370.17      146.29     54.45 o
  -6  -4   5        0.68      105.99     44.46 o
  -5  -4   5      973.94     1381.21     68.76 o
  -4  -4   5     1430.08     1024.34     56.45 o
  -3  -4   5       98.18      399.03     41.99 o
  -1  -4   5     1463.47     1059.10     43.99 o
   0  -4   5    11161.37    10443.64    113.83 o
   1  -4   5     8995.15    10339.04    119.68 o
   2  -4   5      870.61      582.24     41.53 o
   3  -4   5      468.91      224.74     33.84 o
   4  -4   5      339.49      766.37     48.61 o
   5  -4   5     4186.45     3700.47    100.60 o
   6  -4   5     6684.50     6361.83    134.45 o
   7  -4   5      454.39      569.62     63.22 o
   8  -4   5       41.75      124.29     48.76 o
   9  -4   5       40.04       68.15     54.76 o
  10  -4   5       11.82      131.06     56.45 o
  11  -4   5       13.81       16.77     66.30 o
  12  -4   5        5.37        0.00    102.45 o
  13  -4   5        6.50      -41.38    122.29 o
  14  -4   5       86.41      127.83     90.76 o
  15  -4   5      362.53      325.65    115.06 o
 -16  -3   5       24.87      359.19     94.14 o
 -15  -3   5        0.05      142.91     84.60 o
 -14  -3   5        2.51       75.38    118.75 o
 -13  -3   5        2.96      -83.37    110.14 o
 -12  -3   5       37.07       54.61    104.91 o
 -11  -3   5        6.55       30.61     93.83 o
 -10  -3   5     1961.77     1831.16    100.30 o
  -9  -3   5     1592.32     1791.63     90.14 o
  -8  -3   5      178.47      139.21     52.76 o
  -7  -3   5     5096.60     4964.16    117.22 o
  -6  -3   5     1999.41     1988.37     75.22 o
  -5  -3   5      878.10      878.51     52.92 o
  -4  -3   5     5909.60     5594.54     98.30 o
  -3  -3   5      313.58      402.10     36.92 o
  -2  -3   5     1202.54      785.13     38.61 o
   2  -3   5     3831.98     3170.38     72.30 o
   3  -3   5       63.32      181.05     34.00 o
   4  -3   5     3034.40     3397.27     85.07 o
   5  -3   5     9617.85     9091.96    148.90 o
   6  -3   5    10729.79    11033.72    179.21 o
   7  -3   5      781.15      712.84     68.91 o
   8  -3   5      634.11      508.25     63.68 o
   9  -3   5       15.08      -22.46     76.14 o
  10  -3   5       43.85       15.84     66.15 o
  11  -3   5        0.61       69.99     93.37 o
  12  -3   5       50.27      -62.15    103.53 o
  13  -3   5      110.30      -85.53    128.14 o
  14  -3   5      235.29      395.80     99.37 o
 -16  -2   5      101.19       29.07    134.45 o
 -15  -2   5        0.62     -122.60    126.29 o
 -14  -2   5        2.12     -124.45    124.45 o
 -13  -2   5       34.54       85.68     97.53 o
 -12  -2   5        0.11       86.76     63.22 o
 -11  -2   5      157.50      215.51     61.53 o
 -10  -2   5       55.31       46.15     89.07 o
  -9  -2   5      555.16      659.92     63.22 o
  -8  -2   5      676.54      403.18     53.84 o
  -7  -2   5     6474.07     6380.60    125.06 o
  -6  -2   5       80.63      368.72     44.46 o
  -5  -2   5     3576.26     2756.89     72.45 o
  -4  -2   5     4856.87     4050.89     77.53 o
  -3  -2   5     1488.86     1785.01     51.22 o
  -2  -2   5     5366.07     5504.86     84.76 o
  -1  -2   5    10698.17    12429.09    127.68 o
   0  -2   5       87.28      214.90     31.84 o
   2  -2   5     1475.11     1019.57     47.53 o
   3  -2   5        2.12      184.59     36.15 o
   4  -2   5      810.68      780.83     51.53 o
   5  -2   5     2456.56     2111.89     81.07 o
   6  -2   5      503.34      743.29     66.91 o
   7  -2   5     1798.04     1535.81     88.60 o
   8  -2   5     2915.80     2750.58    115.37 o
   9  -2   5       74.76      141.52     59.07 o
  10  -2   5      601.29      584.54     86.14 o
  11  -2   5      318.76      565.01     84.60 o
  12  -2   5       54.18      -80.76    110.60 o
  13  -2   5        1.95        0.00    115.22 o
  14  -2   5        8.73      131.83     93.99 o
 -16  -1   5       65.33       73.68    117.99 o
 -15  -1   5       44.50       91.83    129.06 o
 -14  -1   5       40.19       75.53     74.76 o
 -13  -1   5      528.52      451.79     81.07 o
 -12  -1   5      907.15      901.27     91.83 o
 -11  -1   5      468.24      616.69     72.76 o
 -10  -1   5      521.63      583.93     64.76 o
  -9  -1   5       49.59       51.07     59.84 o
  -8  -1   5      200.68       82.91     47.38 o
  -7  -1   5     2265.92     2120.05     78.45 o
  -6  -1   5        6.85      141.21     35.38 o
  -5  -1   5     4362.21     3234.22     74.45 o
  -3  -1   5     4860.24     4059.81     73.38 o
  -2  -1   5     9756.27     7643.21     97.99 o
  -1  -1   5     3739.32     3887.21     77.22 o
   0  -1   5     1383.93     1496.59     52.30 o
   1  -1   5     6370.42     6431.36     99.83 o
   2  -1   5        2.80      198.59     36.92 o
   4  -1   5      151.87      130.45     40.15 o
   5  -1   5       74.01      274.89     47.84 o
   6  -1   5      975.75     1195.70     75.84 o
   7  -1   5     4630.40     4067.65    129.83 o
   8  -1   5     1295.43     1242.00     91.53 o
   9  -1   5      189.87      363.96     66.30 o
  10  -1   5      972.61     1032.95     98.30 o
  11  -1   5      353.39      294.58     91.22 o
  12  -1   5       58.41      126.60     80.76 o
  13  -1   5      100.28      120.60    129.06 o
  14  -1   5        6.10      -50.92    136.75 o
 -17   0   5        9.89      -87.84    148.29 o
 -16   0   5        0.36       93.22     83.07 o
 -15   0   5      138.13      160.60     87.22 o
 -14   0   5      189.38      173.82     79.37 o
 -13   0   5      753.07      696.84     91.22 o
 -12   0   5     3046.36     3160.69    128.75 o
 -11   0   5      330.31      273.04     67.53 o
 -10   0   5      605.49      600.70     62.76 o
  -9   0   5      149.90      109.83     45.53 o
  -8   0   5       72.27      254.74     45.23 o
  -7   0   5       19.81       92.60     35.07 o
  -5   0   5       96.57      116.14     32.92 o
  -4   0   5     1825.18     2352.63     59.68 o
  -3   0   5     7113.55     4926.32     81.22 o
  -2   0   5    10642.53     9131.80    111.68 o
  -1   0   5     8320.32    12266.80    134.75 o
   0   0   5      880.92      356.11     37.07 o
   1   0   5      370.33      145.52     32.00 o
   3   0   5     1732.46     1778.86     72.14 o
   4   0   5      869.53      583.93     57.07 o
   5   0   5      261.55      270.74     56.92 o
   6   0   5      654.27      593.31     64.76 o
   7   0   5      610.23      507.32     69.53 o
   8   0   5      569.03      444.56     75.99 o
   9   0   5      138.25      307.65     65.99 o
  10   0   5      607.84      841.28     91.99 o
  11   0   5       39.72      112.91    120.75 o
  12   0   5      200.26      297.04     94.76 o
  13   0   5      578.62      500.40    120.75 o
 -17   1   5       19.64      -56.61    122.45 o
 -16   1   5       12.54      -51.38    120.60 o
 -15   1   5      111.43      217.20     79.84 o
 -14   1   5       90.90      189.05     72.76 o
 -13   1   5      485.47      683.15     76.45 o
 -12   1   5     1309.82     1154.17     98.30 o
 -11   1   5      232.55      287.81     66.61 o
 -10   1   5     1531.37     1586.11     85.37 o
  -9   1   5     2638.17     2023.29     86.91 o
  -8   1   5      669.44      566.24     54.45 o
  -7   1   5      460.81      489.79     41.38 o
  -6   1   5        2.12       97.53     31.53 o
  -5   1   5      448.01      361.34     35.07 o
  -4   1   5       68.81      152.75     28.92 o
  -3   1   5     1069.82      438.25     33.38 o
  -2   1   5      468.51      520.40     38.30 o
  -1   1   5     1502.01     1366.14     52.92 o
   0   1   5    20619.83    24935.09    257.20 o
   1   1   5     5058.10     6800.09    117.83 o
   2   1   5     5059.84     5733.91    117.37 o
   3   1   5    11952.17    12599.99    179.52 o
   4   1   5     1865.97     1968.83     89.07 o
   5   1   5      108.78      322.11     55.07 o
   6   1   5      594.87      384.72     64.45 o
   7   1   5       40.00       17.38     85.37 o
   8   1   5       19.55       80.30     64.76 o
   9   1   5        1.08       98.91     99.99 o
  10   1   5        0.01      -85.37    107.83 o
  11   1   5      309.66      251.66     91.53 o
  12   1   5      281.24      574.24     94.60 o
  13   1   5      761.78      586.24    122.45 o
 -17   2   5       63.13      -55.22    127.37 o
 -16   2   5       40.65       71.22     75.07 o
 -15   2   5        0.41      -30.46    111.83 o
 -14   2   5       27.39       34.15     86.76 o
 -13   2   5       91.40      146.60     61.68 o
 -12   2   5       93.55       84.30     62.61 o
 -11   2   5     3226.34     3459.11    122.60 o
 -10   2   5     6317.39     6307.99    147.06 o
  -9   2   5     5296.86     5569.47    129.83 o
  -8   2   5        1.37       56.30     40.92 o
  -7   2   5       45.74      -40.92     51.38 o
  -6   2   5        2.39      124.60     34.46 o
  -5   2   5      252.53      258.28     33.84 o
  -4   2   5       83.37        2.15     36.46 o
  -3   2   5      237.01      115.37     28.61 o
  -2   2   5     1169.26     1488.12     55.99 o
  -1   2   5     8039.26     8213.14    122.45 o
   0   2   5    23611.35    31303.54    301.66 o
   1   2   5     8061.62    11213.85    157.83 o
   2   2   5     2248.19     2092.67     81.22 o
   3   2   5     3259.75     3779.23    111.22 o
   4   2   5       52.05      177.98     57.69 o
   5   2   5     2156.02     2157.12     98.60 o
   6   2   5     1284.66     1222.47     89.68 o
   7   2   5        2.69      158.13     58.15 o
   8   2   5      201.28      216.59     74.61 o
   9   2   5        2.51      -15.23     95.37 o
  10   2   5       29.00       24.77    113.68 o
  11   2   5       53.70       90.45    128.45 o
  12   2   5       77.20      211.51     91.22 o
 -17   3   5       23.79       63.07    132.91 o
 -16   3   5        8.10       32.77    109.52 o
 -15   3   5       10.20      -44.76     94.60 o
 -14   3   5       12.71       73.53     92.30 o
 -13   3   5       28.30       89.68     97.53 o
 -12   3   5      382.16      517.78     71.68 o
 -11   3   5     2272.65     2410.93    104.76 o
 -10   3   5     2741.21     2596.30    106.29 o
  -9   3   5      486.83      622.69     57.38 o
  -8   3   5      291.32      382.11     43.38 o
  -7   3   5     2983.88     2392.01     77.99 o
  -6   3   5      391.97      658.38     48.61 o
  -5   3   5    10706.43    11730.87    149.67 o
  -4   3   5     2363.56     1513.35     61.38 o
  -3   3   5     1098.70     1312.30     56.76 o
  -2   3   5       45.39      251.82     38.30 o
  -1   3   5      107.01      -46.46     46.76 o
   0   3   5      278.57      510.71     49.38 o
   1   3   5      310.74      903.89     63.99 o
   2   3   5     1380.22     1103.25     69.22 o
   3   3   5      383.33      735.45     66.15 o
   4   3   5     1314.24     1683.64     94.14 o
   5   3   5     7702.73     7496.00    179.67 o
   6   3   5     3228.52     3488.34    137.37 o
   7   3   5      220.28      364.26     74.61 o
   8   3   5      133.87      202.44     75.07 o
   9   3   5        0.07      -80.76    107.37 o
  10   3   5      102.92       26.46    133.83 o
  11   3   5        7.48      115.06    138.75 o
  12   3   5       25.90       62.45     94.60 o
 -18   4   5      150.83      268.12    100.60 o
 -17   4   5      421.70      655.00    101.99 o
 -16   4   5       25.93     -127.98    127.98 o
 -15   4   5       20.75      -36.61    106.29 o
 -14   4   5       10.92       32.92     89.53 o
 -13   4   5        1.36       47.38     58.76 o
 -12   4   5        3.79      -15.84     76.45 o
 -11   4   5       10.34       57.22     68.15 o
 -10   4   5       17.76      124.45     47.38 o
  -9   4   5        2.44      123.52     42.30 o
  -8   4   5      811.47      632.69     57.99 o
  -7   4   5     3615.53     3418.96     97.68 o
  -6   4   5      809.17      754.83     55.69 o
  -5   4   5    10280.80     9507.45    144.75 o
  -4   4   5     3379.80     3140.08     86.14 o
  -3   4   5      206.33      448.41     47.22 o
  -2   4   5      412.30      170.90     38.00 o
  -1   4   5      705.07      627.15     54.76 o
   0   4   5      465.21      535.16     54.15 o
   2   4   5       52.41      255.66     48.61 o
   3   4   5       33.41      343.65     57.38 o
   4   4   5     2511.45     2491.23    112.76 o
   5   4   5     2700.26     3164.69    129.52 o
   6   4   5     1538.18     1516.58    109.83 o
   7   4   5        2.54      -21.38    104.14 o
   8   4   5      446.61      408.26     91.83 o
   9   4   5        2.56       60.30    130.29 o
  10   4   5      226.81      290.58    100.30 o
  11   4   5      130.27      172.75     99.22 o
 -18   5   5      357.14      188.59    110.14 o
 -17   5   5      289.99      283.35    101.06 o
 -16   5   5       25.27      -48.15    111.22 o
 -15   5   5       48.00       94.45    100.76 o
 -14   5   5        4.54      134.60     61.53 o
 -13   5   5      391.32      349.96     73.53 o
 -12   5   5      436.79      514.86     71.07 o
 -11   5   5      293.18      296.12     55.69 o
 -10   5   5       36.10      107.83     44.30 o
  -9   5   5       22.78      106.45     42.92 o
  -8   5   5      262.76      175.52     42.61 o
  -7   5   5     1424.58     1386.29     69.38 o
  -6   5   5      345.01      253.81     46.92 o
  -5   5   5     3729.93     3398.81     92.91 o
  -4   5   5      500.72      704.68     58.45 o
  -3   5   5     9931.71     9848.63    157.52 o
  -2   5   5     9847.22    10119.68    162.44 o
  -1   5   5     2175.12     2353.71     89.22 o
   0   5   5      493.99      360.88     52.61 o
   1   5   5      260.34       93.07     54.92 o
   2   5   5       43.90      100.60     55.69 o
   3   5   5      268.56      333.81     63.53 o
   4   5   5        3.60      113.52     58.15 o
   5   5   5       12.47      -69.99     96.45 o
   6   5   5        0.43      142.91     79.68 o
   7   5   5      965.62      893.27    110.29 o
   8   5   5      366.47      371.80     96.45 o
   9   5   5       39.09      191.51     85.22 o
  10   5   5      449.47      317.19    116.91 o
  11   5   5       54.94      -74.91    143.21 o
 -18   6   5       58.66     -145.83    145.83 o
 -17   6   5       58.08      105.53    125.52 o
 -16   6   5        2.38      115.99     73.99 o
 -15   6   5      204.85      374.26     79.68 o
 -14   6   5       57.02       29.69     61.38 o
 -13   6   5     1315.93     1295.07     98.76 o
 -12   6   5     1989.48     1954.84    106.45 o
 -11   6   5      750.10      785.29     75.07 o
 -10   6   5       43.74      123.98     45.38 o
  -9   6   5      131.94      233.05     49.84 o
  -8   6   5       40.02      201.82     45.99 o
  -7   6   5        1.99       44.92     57.84 o
  -6   6   5       39.49      171.21     42.61 o
  -5   6   5        0.77      151.06     41.69 o
  -4   6   5     2096.96     2386.63     83.99 o
  -3   6   5     5915.35     5920.66    129.37 o
  -2   6   5     5666.10     6232.16    136.29 o
  -1   6   5      315.92      399.80     59.07 o
   0   6   5      974.18      770.83     65.53 o
   1   6   5      557.05      335.34     67.07 o
   2   6   5       36.46       71.07     62.76 o
   3   6   5      371.90      583.16     73.07 o
   4   6   5        2.21      -25.54     91.37 o
   5   6   5      153.80      103.83     77.68 o
   6   6   5      559.96      511.63     87.22 o
   7   6   5      266.29      225.20     93.68 o
   8   6   5       43.74      -97.99    113.83 o
   9   6   5      202.80      290.73     95.68 o
  10   6   5      145.57      273.20    108.91 o
 -18   7   5        3.82      -72.30     93.37 o
 -17   7   5       25.10       52.76    117.99 o
 -16   7   5        8.96      112.60     74.76 o
 -15   7   5       36.33      135.83     74.30 o
 -14   7   5       43.83      107.37     63.99 o
 -13   7   5      974.17      956.96     97.99 o
 -12   7   5     1139.76     1169.86     96.76 o
 -11   7   5        4.54      -15.69     80.30 o
 -10   7   5     1377.61     1189.39     86.60 o
  -9   7   5      699.98      655.61     64.92 o
  -8   7   5      694.93      698.84     62.76 o
  -7   7   5      473.32      645.92     62.61 o
  -6   7   5      697.38      504.86     60.61 o
  -5   7   5      368.55      511.94     55.84 o
  -4   7   5       73.63       93.99     46.61 o
  -3   7   5      383.62      801.59     66.76 o
  -2   7   5       58.80      117.52     47.22 o
  -1   7   5      318.84      382.88     53.38 o
   0   7   5     1291.64     1374.29     87.68 o
   1   7   5       29.40      256.74     63.53 o
   2   7   5     2007.71     1926.38    117.52 o
   3   7   5     2215.06     2465.24    129.83 o
   4   7   5      521.85      658.84     93.83 o
   5   7   5       21.60       60.30    111.22 o
   6   7   5       63.85       56.92    116.45 o
   7   7   5        3.96       26.46    117.22 o
   8   7   5        5.22     -127.68    127.68 o
   9   7   5        9.56      -20.61    152.90 o
 -17   8   5       37.85       71.07    104.91 o
 -16   8   5       11.46     -110.14    110.14 o
 -15   8   5       46.76       67.38    112.29 o
 -14   8   5      131.16       41.38     95.53 o
 -13   8   5      147.60      181.05     66.76 o
 -12   8   5       46.41       64.92     82.76 o
 -11   8   5      450.47      480.71     71.99 o
 -10   8   5     2077.98     2268.80    108.29 o
  -9   8   5      991.02     1069.56     82.14 o
  -8   8   5      257.50      240.12     57.69 o
  -7   8   5      918.13      833.13     74.30 o
  -6   8   5       72.55      147.52     48.76 o
  -5   8   5       30.53       78.76     47.69 o
  -4   8   5       36.23      193.51     49.99 o
  -3   8   5       19.81      164.13     49.69 o
  -2   8   5      352.52      434.87     61.99 o
  -1   8   5      326.46      314.88     65.22 o
   0   8   5      534.56      674.69     75.53 o
   1   8   5       24.68      112.29     65.07 o
   2   8   5     2628.66     2382.32    128.29 o
   3   8   5     1624.08     1544.12    115.83 o
   4   8   5      100.61      229.05     79.37 o
   5   8   5      217.14      356.42     90.60 o
   6   8   5      150.97      -26.46    145.52 o
   7   8   5        8.01       -4.77     89.68 o
   8   8   5        4.24     -145.83    145.83 o
 -17   9   5        0.02      117.52     81.53 o
 -16   9   5      136.00      187.67     78.76 o
 -15   9   5        4.42     -111.37    111.37 o
 -14   9   5        3.48       42.76     85.68 o
 -13   9   5        0.57      126.14     55.84 o
 -12   9   5       68.55      244.89     65.84 o
 -11   9   5     1054.06     1150.32     96.45 o
 -10   9   5     1284.46     1215.70     90.60 o
  -9   9   5      108.99      171.36     56.15 o
  -8   9   5      383.46      428.26     63.38 o
  -7   9   5      638.83      820.05     71.68 o
  -6   9   5      230.66      246.59     61.84 o
  -5   9   5     1274.63     1242.00     91.07 o
  -4   9   5     1019.10     1079.10     79.84 o
  -3   9   5        0.35      -42.61     79.07 o
  -2   9   5       31.95      173.21     51.53 o
  -1   9   5       44.07       35.69     85.99 o
   0   9   5       61.02      -57.38    101.99 o
   1   9   5       27.36       20.61    101.83 o
   2   9   5      212.46      179.05     84.14 o
   3   9   5        3.71       -7.85    107.68 o
   4   9   5     1131.51     1178.32    115.52 o
   5   9   5      964.37     1041.26    119.37 o
   6   9   5      397.60      295.04     96.30 o
   7   9   5        0.59     -101.99    137.68 o
 -17  10   5       16.69       27.54     85.53 o
 -16  10   5       13.85      -25.69    110.14 o
 -15  10   5      142.30      235.20     87.84 o
 -14  10   5       99.80      152.60     76.14 o
 -13  10   5       14.69       62.61     86.14 o
 -12  10   5        2.78       26.15     69.38 o
 -11  10   5      104.28      236.12     70.45 o
 -10  10   5      131.15       91.99     65.99 o
  -9  10   5        1.65       51.53     77.53 o
  -8  10   5       32.06      150.90     55.07 o
  -7  10   5        4.08       99.53     53.69 o
  -6  10   5     1681.14     1704.10    102.76 o
  -5  10   5     3628.88     3779.84    141.06 o
  -4  10   5     2173.29     2080.05    112.91 o
  -3  10   5       65.64      127.68     60.15 o
  -2  10   5       51.40       80.91     94.14 o
  -1  10   5       16.32      -13.23     95.07 o
   0  10   5       96.71       84.60    109.22 o
   1  10   5        6.51       22.61    116.14 o
   2  10   5      173.50      103.83    115.83 o
   3  10   5      690.63      486.56    101.99 o
   4  10   5      654.52      567.01    106.76 o
   5  10   5      640.39      575.62    107.22 o
   6  10   5      111.58       20.46    135.98 o
 -17  11   5      161.77      -14.15     98.45 o
 -16  11   5        0.85       26.61    123.83 o
 -15  11   5       78.16      145.21     84.30 o
 -14  11   5        1.64       93.37    100.91 o
 -13  11   5       39.63       36.76    103.06 o
 -12  11   5       68.07      226.43     71.68 o
 -11  11   5        7.52       79.99     90.76 o
 -10  11   5       24.44       70.45     91.53 o
  -9  11   5        8.33       55.99     77.22 o
  -8  11   5       79.30      135.06     60.61 o
  -7  11   5        3.53       42.76     91.22 o
  -6  11   5      313.76      471.17     77.07 o
  -5  11   5     1312.18     1434.90     99.99 o
  -4  11   5       23.31       25.38     91.68 o
  -3  11   5      200.75      276.89     76.14 o
  -2  11   5      518.41      683.45     89.53 o
  -1  11   5      120.48       -7.23    103.99 o
   0  11   5       79.30      112.76     77.38 o
   1  11   5       42.30        0.00    121.37 o
   2  11   5        2.31      143.52     81.53 o
   3  11   5       56.84      109.99    125.22 o
   4  11   5        6.45      -38.92    135.37 o
   5  11   5       58.70      113.37    117.99 o
 -16  12   5        9.09      -27.69    120.60 o
 -15  12   5        0.47       86.76    117.68 o
 -14  12   5       47.44      -73.84    117.99 o
 -13  12   5      648.47      934.50     99.06 o
 -12  12   5      545.34      811.13    100.76 o
 -11  12   5      222.27      397.34     78.61 o
 -10  12   5       35.58      -27.69     92.30 o
  -9  12   5       16.34       54.45     90.45 o
  -8  12   5        0.24       53.99     58.30 o
  -7  12   5       47.12       81.22     89.07 o
  -6  12   5       40.09       95.07    100.14 o
  -5  12   5       12.75      -20.61     97.37 o
  -4  12   5      717.78      764.83     94.91 o
  -3  12   5     2466.39     2259.57    135.98 o
  -2  12   5     1066.17      751.75    113.37 o
  -1  12   5       16.51     -112.60    117.68 o
   0  12   5      281.18       34.15    136.60 o
   1  12   5       60.48       99.22    128.60 o
   2  12   5        9.15     -103.83    122.91 o
   3  12   5        3.67      109.37    137.37 o
   4  12   5       10.43       31.53    129.52 o
 -15  13   5        7.54      -45.53    118.60 o
 -14  13   5       94.18       69.38    117.06 o
 -13  13   5      688.43      700.68    109.99 o
 -12  13   5      490.03      430.56    101.99 o
 -11  13   5       45.98       92.76    103.53 o
 -10  13   5        4.17       67.99     69.68 o
  -9  13   5        1.86       89.37     94.76 o
  -8  13   5       77.91     -110.14    110.14 o
  -7  13   5       34.79       81.37     77.38 o
  -6  13   5        6.13      -67.07    101.06 o
  -5  13   5       28.87       45.38    114.60 o
  -4  13   5      263.15      237.36     86.30 o
  -3  13   5      391.88      539.63     86.76 o
  -2  13   5      124.29        0.00    110.91 o
  -1  13   5        0.36       97.22    114.29 o
   0  13   5        9.29       -9.38     94.91 o
   1  13   5       93.83       68.61    125.22 o
   2  13   5      466.29      297.04    117.68 o
 -14  14   5        6.78       91.99     85.37 o
 -13  14   5       33.71       17.84    132.60 o
 -12  14   5       14.66      115.68     80.14 o
 -11  14   5      130.91      167.06     84.14 o
 -10  14   5      408.34      533.17     91.22 o
  -9  14   5       26.11     -112.14    112.14 o
  -8  14   5       53.11     -123.22    123.22 o
  -7  14   5      157.52       77.07     88.45 o
  -6  14   5        2.36        0.00    104.29 o
  -5  14   5        1.41     -123.68    123.68 o
  -4  14   5       78.93      -34.15    131.37 o
  -3  14   5       38.78       -8.77    118.45 o
  -2  14   5       92.31       92.30     89.22 o
  -1  14   5        2.70      155.06     95.22 o
   0  14   5        6.95      -81.68    136.29 o
   1  14   5       96.76      106.29     96.91 o
 -13  15   5        9.61     -126.14    126.14 o
 -12  15   5       26.70      -36.76    124.45 o
 -11  15   5      168.13       90.45    130.45 o
 -10  15   5      373.05      125.06    142.29 o
  -9  15   5       11.89      -35.38    111.52 o
  -8  15   5       74.21      128.14     90.91 o
  -7  15   5      111.99       97.37     90.45 o
  -6  15   5       26.35       94.14     86.76 o
  -5  15   5       80.04      260.28     89.07 o
  -4  15   5        0.06       18.77    132.75 o
  -3  15   5       28.19      -77.68    122.91 o
  -2  15   5       19.73       40.30    145.83 o
 -11  16   5       12.33       68.45    117.83 o
 -10  16   5        7.76       77.53    119.52 o
  -9  16   5        0.63       81.68     87.84 o
  -8  16   5        3.12       28.77    118.75 o
  -7  16   5        9.59        9.69    136.29 o
  -6  16   5      415.25      435.33    108.45 o
  -5  16   5      717.00      718.99    119.83 o
   0 -18   6      297.19      125.37    120.14 o
   1 -18   6      461.75       96.91    178.59 o
   2 -18   6       37.20        0.00    149.52 o
   3 -18   6       44.68      -92.60    140.29 o
   4 -18   6       84.87      192.13     95.07 o
   5 -18   6       14.85     -123.22    123.22 o
   6 -18   6        0.16        9.08    117.37 o
   7 -18   6       13.02       27.38    137.98 o
   8 -18   6       26.77      -27.69    128.60 o
   9 -18   6        0.73       -9.38    123.68 o
  -2 -17   6      137.98      260.58    107.53 o
  -1 -17   6        0.60     -114.60    140.44 o
   0 -17   6      172.73      219.82    102.30 o
   1 -17   6       48.13      313.96     89.22 o
   2 -17   6       33.94        8.61    127.06 o
   3 -17   6      139.35      198.90     87.84 o
   4 -17   6        0.46       91.99    111.68 o
   5 -17   6      386.80      235.82    103.99 o
   6 -17   6      876.45      948.50    104.14 o
   7 -17   6      265.73      188.28     91.99 o
   8 -17   6       22.91      123.68     78.76 o
   9 -17   6       94.27     -105.06    123.06 o
  10 -17   6       59.81       36.15    118.75 o
  11 -17   6        5.26      127.06     87.22 o
  -4 -16   6      617.75      650.23    127.22 o
  -3 -16   6      392.72      451.79    118.75 o
  -2 -16   6      325.32       36.61    151.98 o
  -1 -16   6       65.48      -69.84    129.37 o
   0 -16   6       24.93       91.83     80.91 o
   1 -16   6       29.32       72.61    120.75 o
   2 -16   6        2.18       94.30    117.22 o
   3 -16   6        2.40        7.69    116.75 o
   4 -16   6       53.29      -68.45    110.76 o
   5 -16   6     1111.59      940.50    114.60 o
   6 -16   6     1563.99     1470.28    129.52 o
   7 -16   6      484.10      339.65    100.30 o
   8 -16   6       21.30       79.07    120.45 o
   9 -16   6      126.41      -65.38    110.76 o
  10 -16   6      276.93      148.60     99.83 o
  11 -16   6      109.34      271.04     96.76 o
  12 -16   6        2.03       18.61     96.14 o
  -6 -15   6       86.60     -161.21    161.21 o
  -5 -15   6      112.87      324.73    104.60 o
  -4 -15   6      204.16      308.89    107.22 o
  -3 -15   6       20.81        0.00    115.22 o
  -2 -15   6      133.64       83.68    122.45 o
  -1 -15   6      291.17      336.88     95.22 o
   0 -15   6       41.39       -7.54    118.75 o
   1 -15   6        0.28       36.46     94.76 o
   2 -15   6       12.17     -109.68    109.68 o
   3 -15   6        2.96     -106.14    106.14 o
   4 -15   6       35.92      161.83     63.53 o
   5 -15   6       64.39      158.60     73.53 o
   6 -15   6      253.85      244.12     80.14 o
   7 -15   6       11.57      199.67     65.99 o
   8 -15   6      291.38      227.97     82.61 o
   9 -15   6       97.35      141.37     77.38 o
  10 -15   6       95.39      103.99    114.60 o
  11 -15   6      132.04      193.67     94.91 o
  12 -15   6       34.61       89.07    122.75 o
  13 -15   6        1.57       -9.54    128.75 o
  -7 -14   6       73.23      -86.30    148.60 o
  -6 -14   6      123.60       20.15    142.60 o
  -5 -14   6       53.26      112.60    135.98 o
  -4 -14   6        4.45     -124.45    124.45 o
  -3 -14   6      620.26      377.65    105.53 o
  -2 -14   6     2766.58     2427.24    150.90 o
  -1 -14   6     2896.43     2623.52    142.29 o
   0 -14   6      134.36       41.23    111.52 o
   1 -14   6      208.06      325.19     77.99 o
   2 -14   6        0.00       51.53     96.30 o
   3 -14   6       59.00      116.60     67.22 o
   4 -14   6       25.26       37.53     85.22 o
   5 -14   6        3.36      -12.61     62.92 o
   6 -14   6      116.67      163.52     70.76 o
   7 -14   6      389.96      567.47     80.61 o
   8 -14   6      608.27      764.37     94.76 o
   9 -14   6      422.33      269.20     90.60 o
  10 -14   6        0.48       83.22    101.22 o
  11 -14   6       63.38      320.88     76.30 o
  12 -14   6       29.13       68.15    107.22 o
  13 -14   6      103.32     -118.45    131.83 o
  -8 -13   6        0.89       85.53    111.52 o
  -7 -13   6        0.62     -130.29    153.37 o
  -6 -13   6        5.76     -136.75    136.75 o
  -5 -13   6      182.54      160.29     97.37 o
  -4 -13   6        0.50       87.99    118.91 o
  -3 -13   6      294.18      388.72     94.91 o
  -2 -13   6     2150.39     1924.69    123.52 o
  -1 -13   6      740.68      870.51     85.22 o
   0 -13   6      363.25      548.39     79.07 o
   1 -13   6     1096.96     1086.48     96.45 o
   2 -13   6       17.42       63.53     83.53 o
   3 -13   6     1769.65     1881.31    105.99 o
   4 -13   6      664.90      749.91     84.60 o
   5 -13   6      210.39      264.89     67.68 o
   6 -13   6        7.91      132.91     58.15 o
   7 -13   6       14.67      -91.68     91.68 o
   8 -13   6       41.88       19.23     98.76 o
   9 -13   6      138.07       40.76     98.14 o
  10 -13   6        8.30      107.83     66.91 o
  11 -13   6       26.33      111.37     64.92 o
  12 -13   6      189.11      308.42     78.30 o
  13 -13   6      604.94      503.78    117.52 o
  14 -13   6      294.22      -19.07    157.67 o
  -9 -12   6      397.64      265.20    127.52 o
  -8 -12   6      191.99      337.65    108.91 o
  -7 -12   6       17.17       14.00     94.45 o
  -6 -12   6       69.41       34.76    127.37 o
  -5 -12   6       10.16      -47.99    127.06 o
  -4 -12   6      107.11       80.76    124.14 o
  -3 -12   6       81.95       40.30    108.14 o
  -2 -12   6      129.47      237.05     75.84 o
  -1 -12   6        6.37      122.91     64.76 o
   0 -12   6     2003.19     2251.26    112.91 o
   1 -12   6     1522.30     1633.65     97.53 o
   2 -12   6       21.23      163.21     51.69 o
   3 -12   6     1431.09     1471.82     93.07 o
   4 -12   6     1527.53     1601.03     94.45 o
   5 -12   6       68.40      192.75     55.53 o
   6 -12   6       61.18      117.37     56.92 o
   7 -12   6        3.66       57.22     58.30 o
   8 -12   6       17.80      153.98     59.84 o
   9 -12   6        0.17      -64.30     93.53 o
  10 -12   6        0.10      -27.54     81.37 o
  11 -12   6       53.28       29.69    101.99 o
  12 -12   6      219.02      211.36     86.14 o
  13 -12   6      513.46      629.46    106.29 o
  14 -12   6      204.50      130.91    104.14 o
 -10 -11   6      687.94      817.90    123.06 o
  -9 -11   6     1400.06     1348.45    138.91 o
  -8 -11   6      545.02      579.47    111.52 o
  -7 -11   6       59.89       25.69    127.06 o
  -6 -11   6       89.69       24.30    115.99 o
  -5 -11   6        0.54      -14.77    108.14 o
  -4 -11   6      247.57      489.94     84.30 o
  -3 -11   6      209.56      207.67     76.45 o
  -2 -11   6       25.37       50.61    103.53 o
  -1 -11   6       44.46       78.76    103.37 o
   0 -11   6      403.25      318.27     76.30 o
   1 -11   6      924.61     1075.10     77.68 o
   2 -11   6      547.53      549.93     71.99 o
   3 -11   6     1007.90      900.50     76.76 o
   4 -11   6      141.44      164.75     59.53 o
   5 -11   6      968.61      896.20     79.84 o
   6 -11   6     2261.62     2235.57    111.06 o
   7 -11   6     1206.56     1331.99     89.68 o
   8 -11   6        9.11       97.37     56.30 o
   9 -11   6        0.23        6.15     86.76 o
  10 -11   6        0.42      -53.07     95.53 o
  11 -11   6        0.68      -14.31    101.99 o
  12 -11   6        2.20       31.23    105.68 o
  13 -11   6        6.04       42.30    120.75 o
  14 -11   6        0.01      115.06     83.68 o
 -11 -10   6        0.02      -83.53    136.75 o
 -10 -10   6      335.91      392.41    120.29 o
  -9 -10   6      667.79      577.16    117.06 o
  -8 -10   6      107.51      206.28     97.68 o
  -7 -10   6      786.47      824.82    106.29 o
  -6 -10   6       92.32       88.45    121.22 o
  -5 -10   6     1248.25     1429.21    106.76 o
  -4 -10   6     2394.23     2579.53    125.83 o
  -3 -10   6     1951.80     2072.21    110.76 o
  -2 -10   6      150.43      267.35     67.68 o
  -1 -10   6      139.00      -32.77     73.53 o
   0 -10   6       22.47      213.36     50.30 o
   1 -10   6      497.95      556.85     61.53 o
   2 -10   6     1538.87     1063.87     71.84 o
   3 -10   6      275.39      171.67     51.53 o
   4 -10   6      344.21      361.65     59.22 o
   5 -10   6     1925.93     1865.77     96.30 o
   6 -10   6     6542.81     6604.42    155.67 o
   7 -10   6      117.70      244.12     57.38 o
   8 -10   6      215.60      158.75     62.15 o
   9 -10   6        9.40      -65.22     90.91 o
  10 -10   6      158.61      106.29     73.07 o
  11 -10   6       40.01       42.15    107.37 o
  12 -10   6        9.00      -99.83    107.68 o
  13 -10   6       20.69      -50.15    117.83 o
  14 -10   6       46.81       27.23    114.45 o
  15 -10   6       24.18     -136.14    136.14 o
 -12  -9   6        4.96      229.05    103.99 o
 -11  -9   6       17.40        9.69    147.06 o
 -10  -9   6        0.47      152.75     93.37 o
  -9  -9   6       29.53       16.46    122.91 o
  -8  -9   6      359.42      524.86     88.45 o
  -7  -9   6      612.82      636.54     95.53 o
  -6  -9   6        8.33      121.68     73.84 o
  -5  -9   6     3142.69     3834.91    145.98 o
  -4  -9   6     5074.83     5618.69    157.52 o
  -3  -9   6     1613.50     1918.84     96.60 o
  -2  -9   6      526.60      792.36     69.38 o
  -1  -9   6       53.53       79.37     46.76 o
   0  -9   6      636.80      891.28     65.84 o
   1  -9   6       74.12      -18.77     64.45 o
   2  -9   6      246.47       33.84     59.07 o
   3  -9   6        0.71       49.69     64.92 o
   4  -9   6      932.21      889.43     68.45 o
   5  -9   6     3329.98     2997.48    108.29 o
   6  -9   6     1463.13     1548.27     87.07 o
   7  -9   6        4.89      -87.68     88.60 o
   8  -9   6      378.19      397.95     68.45 o
   9  -9   6       74.42      124.75     66.76 o
  10  -9   6     1380.00     1397.52    105.68 o
  11  -9   6      540.68      498.55     97.68 o
  12  -9   6       10.35      225.20     76.45 o
  13  -9   6        8.07      195.51     76.14 o
  14  -9   6        1.89       -9.08    125.06 o
  15  -9   6        2.26     -141.67    141.67 o
 -13  -8   6       26.22      -36.61    100.45 o
 -12  -8   6      514.48      469.02    108.14 o
 -11  -8   6      276.28      327.50    107.83 o
 -10  -8   6      342.82      415.33     96.30 o
  -9  -8   6       40.90       91.53     97.22 o
  -8  -8   6        0.70       84.45     96.14 o
  -7  -8   6      389.19      394.26     79.22 o
  -6  -8   6        8.61      227.82     63.68 o
  -5  -8   6     1404.93     1411.21     96.45 o
  -4  -8   6      162.61      144.44     58.45 o
  -3  -8   6       86.41      312.27     64.76 o
  -2  -8   6     4420.13     4123.65    119.83 o
  -1  -8   6     2301.22     2218.80     89.37 o
   0  -8   6       42.99      148.75     51.07 o
   1  -8   6     1191.29      753.14     59.68 o
   2  -8   6      172.13       27.07     66.30 o
   3  -8   6        9.80       26.30     47.69 o
   4  -8   6        7.68      -14.92     67.99 o
   5  -8   6      276.23      236.74     51.38 o
   6  -8   6        6.89       88.60     52.15 o
   7  -8   6      439.11      389.80     66.76 o
   8  -8   6      697.83      586.24     72.45 o
   9  -8   6      143.78      325.96     62.61 o
  10  -8   6     1225.74     1539.35    101.83 o
  11  -8   6      936.80     1059.10    103.53 o
  12  -8   6       71.70       37.84    111.06 o
  13  -8   6       96.36      285.81     80.14 o
  14  -8   6       14.62      176.44     87.68 o
  15  -8   6        6.01       88.76     79.37 o
 -14  -7   6       69.91      110.76    102.91 o
 -13  -7   6      489.85      272.58    108.29 o
 -12  -7   6     1472.86     1386.91    132.45 o
 -11  -7   6      950.88      645.46    123.22 o
 -10  -7   6      507.83      347.50     92.60 o
  -9  -7   6       20.23     -114.60    114.60 o
  -8  -7   6       78.27      131.68     73.84 o
  -7  -7   6        5.18      -23.54    100.60 o
  -6  -7   6      190.85       87.22     89.07 o
  -5  -7   6       53.61      239.05     61.68 o
  -4  -7   6      480.90      578.08     71.07 o
  -3  -7   6     6583.69     7567.07    155.52 o
  -2  -7   6     8523.10     8465.73    152.44 o
  -1  -7   6     4480.88     5203.36    115.68 o
   0  -7   6      596.34      366.57     43.23 o
   1  -7   6     2206.77     1629.34     65.53 o
   2  -7   6      335.53      576.08     47.69 o
   3  -7   6     2798.37     2689.36     84.14 o
   4  -7   6     2141.78     1535.96     71.22 o
   5  -7   6        6.34       82.14     41.69 o
   6  -7   6      149.92      189.05     51.07 o
   7  -7   6       53.97       46.46     71.68 o
   8  -7   6     1139.04     1065.41     80.91 o
   9  -7   6        1.32       59.84     56.45 o
  10  -7   6      130.69      207.21     71.22 o
  11  -7   6        3.58       24.15     76.14 o
  12  -7   6       68.07       83.37    104.76 o
  13  -7   6      776.66      989.72    108.14 o
  14  -7   6      232.73      191.21     97.37 o
  15  -7   6       21.93     -133.37    133.37 o
 -14  -6   6       44.56      -39.69    141.98 o
 -13  -6   6      427.21      349.96    107.22 o
 -12  -6   6      611.97      529.01    102.60 o
 -11  -6   6        0.82      137.21     80.45 o
 -10  -6   6      278.28      538.09     84.14 o
  -9  -6   6      448.73      419.49     82.30 o
  -8  -6   6        0.35      120.14     60.30 o
  -7  -6   6      289.97      341.04     73.38 o
  -6  -6   6      438.15      353.19     61.84 o
  -5  -6   6      515.92      571.31     60.45 o
  -4  -6   6       36.76      -34.00     79.53 o
  -3  -6   6     1477.86     1064.02     66.15 o
  -2  -6   6     2828.73     2694.44     82.91 o
  -1  -6   6      440.04      714.84     52.30 o
   0  -6   6    10794.37     9938.93    134.91 o
   1  -6   6     3995.24     3833.53     85.53 o
   2  -6   6     7760.28     7971.17    124.45 o
   3  -6   6    15306.54    14109.03    174.59 o
   4  -6   6     6600.50     6313.84    125.52 o
   5  -6   6     1248.11     1543.96     71.07 o
   6  -6   6      151.56      104.14     47.69 o
   7  -6   6      440.65      283.35     61.53 o
   8  -6   6       76.69      100.30     57.22 o
   9  -6   6       23.28       51.38     85.53 o
  10  -6   6        4.87      -12.61     85.37 o
  11  -6   6      432.02      260.58     90.30 o
  12  -6   6      692.14      516.86    108.76 o
  13  -6   6     1043.14      997.57    119.06 o
  14  -6   6      346.11      115.37    106.14 o
  15  -6   6        9.36     -156.13    156.13 o
 -15  -5   6       26.56      -20.31    142.14 o
 -14  -5   6       29.48        9.38    129.21 o
 -13  -5   6        2.23       93.37     80.91 o
 -12  -5   6        7.20       85.07    106.91 o
 -11  -5   6      907.98      946.19     96.14 o
 -10  -5   6     2444.88     2521.07    126.14 o
  -9  -5   6     1599.41     1775.32    102.14 o
  -8  -5   6        8.19      292.43     56.45 o
  -7  -5   6     1946.31     1861.46     93.22 o
  -6  -5   6      254.86      151.67     52.15 o
  -5  -5   6       15.45      143.98     45.84 o
  -4  -5   6       23.70       -7.38     63.38 o
  -2  -5   6        7.93      216.74     39.07 o
  -1  -5   6        8.69       26.61     43.38 o
   0  -5   6     1428.67     1078.48     49.07 o
   1  -5   6      531.62      704.68     43.23 o
   2  -5   6     5917.40     5234.74     98.60 o
   3  -5   6    10378.47    10001.69    143.06 o
   4  -5   6     1859.38     1934.84     75.84 o
   5  -5   6      204.76       67.53     68.15 o
   6  -5   6     3252.22     2947.79    103.53 o
   7  -5   6      138.01      267.97     62.45 o
   8  -5   6       73.16       98.60     59.07 o
   9  -5   6       10.17       80.76     87.37 o
  10  -5   6      128.02      -31.84     97.99 o
  11  -5   6      233.53      148.44     81.07 o
  12  -5   6      210.10      214.44     95.68 o
  13  -5   6      160.15     -143.21    143.21 o
  14  -5   6        7.93     -122.29    136.14 o
 -15  -4   6       52.82     -114.91    142.91 o
 -14  -4   6        0.31      -26.30    125.52 o
 -13  -4   6      281.53      170.59     90.30 o
 -12  -4   6        2.89       71.84     76.61 o
 -11  -4   6      203.01      315.65     77.38 o
 -10  -4   6      760.16      639.61     84.14 o
  -9  -4   6     1686.77     1877.00     97.22 o
  -8  -4   6        1.02       38.00     83.22 o
  -7  -4   6     2139.10     1910.38     87.22 o
  -6  -4   6        0.59      -60.92     72.45 o
  -5  -4   6    10362.98    12516.92    171.98 o
  -4  -4   6     9959.65    10714.22    144.60 o
  -3  -4   6     2175.62     2629.98     78.91 o
  -2  -4   6      979.04     1369.52     53.38 o
  -1  -4   6      240.65      -39.23     44.30 o
   0  -4   6      264.16      243.05     35.07 o
   1  -4   6       22.37      265.04     38.15 o
   2  -4   6      115.58       30.30     46.15 o
   3  -4   6      489.91      365.34     44.76 o
   4  -4   6      568.04      902.97     58.30 o
   5  -4   6    12730.94    13246.22    186.13 o
   6  -4   6     9723.50     9638.51    172.29 o
   7  -4   6     2387.41     2780.43    106.29 o
   8  -4   6      249.40      254.43     58.15 o
   9  -4   6      114.83       23.54     89.84 o
  10  -4   6      138.14       71.99    108.76 o
  11  -4   6       95.09      130.45     76.91 o
  12  -4   6        3.04      -32.00    106.14 o
  13  -4   6       44.69        8.77    122.60 o
  14  -4   6       52.22       29.07    135.21 o
 -16  -3   6        1.64      -87.99    136.60 o
 -15  -3   6      121.08       98.30    125.22 o
 -14  -3   6      225.68      113.37     93.37 o
 -13  -3   6       73.77       58.76    115.52 o
 -12  -3   6       22.57      -13.38     89.84 o
 -11  -3   6       24.12       17.69     77.84 o
 -10  -3   6      137.26      237.66     63.07 o
  -9  -3   6      182.41      178.90     58.15 o
  -8  -3   6      255.01      123.06     46.30 o
  -7  -3   6     1078.07      735.45     61.84 o
  -6  -3   6     1539.32     2216.04     76.76 o
  -5  -3   6    26541.67    28871.53    282.73 o
  -4  -3   6    14537.11    14273.63    153.67 o
  -3  -3   6     5998.18     6654.41    100.60 o
  -2  -3   6     1197.50      898.66     49.53 o
   0  -3   6       24.31      263.81     35.07 o
   1  -3   6     1335.98     1302.76     53.99 o
   2  -3   6       59.12       96.30     32.77 o
   3  -3   6      504.85      736.99     51.84 o
   4  -3   6     1095.15     1091.87     65.53 o
   5  -3   6    10308.58    10081.38    169.21 o
   6  -3   6     4386.57     4705.88    129.52 o
   7  -3   6      137.93      263.04     57.99 o
   8  -3   6      808.05      694.68     76.91 o
   9  -3   6        1.24       12.15     91.37 o
  10  -3   6      640.46      705.30     86.91 o
  11  -3   6      274.17      345.19     85.37 o
  12  -3   6        2.88      103.53     75.84 o
  13  -3   6      102.26      -18.31    133.21 o
  14  -3   6       19.56      -69.99    140.14 o
 -16  -2   6        1.32       65.38    127.68 o
 -15  -2   6      153.21      233.36     91.99 o
 -14  -2   6      296.48      384.26     90.14 o
 -13  -2   6       36.30      -34.76    100.91 o
 -12  -2   6      481.58      449.48     81.22 o
 -11  -2   6      309.48      302.42     65.68 o
 -10  -2   6       24.91      122.29     52.46 o
  -9  -2   6        1.12       35.53     61.99 o
  -8  -2   6       87.27       50.76     65.07 o
  -7  -2   6      380.77      509.32     50.61 o
  -6  -2   6      866.78      877.89     55.53 o
  -5  -2   6     7684.54     6132.78    106.45 o
  -4  -2   6     1984.33     1958.84     59.99 o
  -3  -2   6     3642.87     2801.66     68.91 o
  -2  -2   6     4610.48     3027.78     74.30 o
  -1  -2   6     2722.66     3292.67     77.22 o
   0  -2   6     1406.04     1635.49     56.92 o
   1  -2   6     3192.67     2128.97     66.91 o
   2  -2   6      535.93      383.80     39.53 o
   3  -2   6      130.92      355.19     42.30 o
   4  -2   6      304.46      149.83     46.15 o
   5  -2   6       93.41       69.22     73.22 o
   6  -2   6       11.74      225.36     51.69 o
   7  -2   6      445.46      426.87     62.30 o
   8  -2   6      346.82      381.95     63.68 o
   9  -2   6      648.92      738.68     83.22 o
  10  -2   6     2127.50     2172.50    129.37 o
  11  -2   6      559.35      507.63    103.37 o
  12  -2   6       82.76        8.46    128.14 o
  13  -2   6       62.45     -140.44    140.44 o
  14  -2   6        2.81       30.46    128.29 o
 -17  -1   6       36.34      127.68    132.29 o
 -16  -1   6        7.97       26.77    116.91 o
 -15  -1   6      230.24      292.27     91.53 o
 -14  -1   6      158.60       58.76    118.45 o
 -13  -1   6      852.76      863.43     89.99 o
 -12  -1   6     2533.21     2487.08    122.29 o
 -11  -1   6     1618.03     1720.56     97.22 o
 -10  -1   6       28.04       66.15     50.92 o
  -9  -1   6       21.79       76.61     40.30 o
  -8  -1   6       23.16      168.59     41.07 o
  -7  -1   6       98.31      263.66     40.92 o
  -6  -1   6       52.19       16.61     39.38 o
  -4  -1   6      105.77      463.64     38.30 o
  -2  -1   6      572.69      127.06     28.92 o
  -1  -1   6     2873.86     3716.00     83.22 o
   0  -1   6     1898.49     1350.60     56.45 o
   1  -1   6     2805.78     2637.98     75.84 o
   2  -1   6      488.57      934.81     56.92 o
   3  -1   6     1811.62     1505.35     68.61 o
   4  -1   6     1538.00     1139.24     67.68 o
   5  -1   6       58.18      121.22     48.46 o
   6  -1   6       49.61       58.45     79.07 o
   7  -1   6      308.41      232.43     65.53 o
   8  -1   6       40.65       35.84     83.07 o
   9  -1   6      550.25      550.55     79.84 o
  10  -1   6      535.89      523.63     93.07 o
  11  -1   6      172.27      153.21     94.45 o
  12  -1   6       61.48      265.81     88.76 o
  13  -1   6      300.34      387.95    105.83 o
 -17   0   6        4.99       66.30    125.37 o
 -16   0   6        0.03     -121.68    121.68 o
 -15   0   6      127.55      199.51     80.45 o
 -14   0   6       38.31      144.91     69.68 o
 -13   0   6      997.24      948.50     94.76 o
 -12   0   6     4145.72     3645.71    142.29 o
 -11   0   6     1393.10     1543.04     92.45 o
 -10   0   6      385.69      333.04     59.07 o
  -9   0   6      157.26      135.68     45.69 o
  -8   0   6      752.41     1000.80     59.84 o
  -7   0   6     1347.18     1110.48     58.15 o
  -6   0   6     2463.80     1641.95     60.30 o
  -4   0   6      159.71      217.36     31.84 o
  -2   0   6      284.73      282.12     34.61 o
   0   0   6     5451.04     5290.27    102.76 o
   1   0   6      587.26      822.82     52.61 o
   2   0   6     6362.89     7690.90    134.29 o
   3   0   6    11374.43    11866.39    178.29 o
   4   0   6     2772.33     2722.13     97.22 o
   5   0   6       35.50       37.07     68.61 o
   6   0   6      121.44      173.98     56.30 o
   7   0   6       66.30      -40.61     91.99 o
   8   0   6        3.26       57.53     59.53 o
   9   0   6        0.12       84.45     99.06 o
  10   0   6       10.98     -104.60    104.60 o
  11   0   6       32.43      -25.54    122.14 o
  12   0   6      840.01      613.16    125.22 o
  13   0   6      458.21      319.19    118.14 o
 -17   1   6        5.74      230.13     79.84 o
 -16   1   6        8.35      -91.99    118.14 o
 -15   1   6        9.83      117.68     75.68 o
 -14   1   6       46.54      -54.92     85.22 o
 -13   1   6      375.40      409.33     70.45 o
 -12   1   6      203.12      147.98     68.15 o
 -11   1   6      261.11      353.19     66.30 o
 -10   1   6     2198.19     1948.99     91.99 o
  -9   1   6      247.87      223.36     48.61 o
  -8   1   6     1232.00     1370.45     65.22 o
  -7   1   6     8494.66     7374.17    130.45 o
  -6   1   6     2805.32     2422.32     74.91 o
  -5   1   6      458.87      579.77     42.46 o
  -4   1   6      229.33       -2.46     37.84 o
  -3   1   6      173.94       37.38     39.38 o
  -2   1   6      532.22      922.19     49.53 o
   0   1   6      639.75      660.07     47.07 o
   1   1   6     2441.21     3023.47     89.68 o
   2   1   6    13921.69    15572.86    202.13 o
   3   1   6    10843.49    11437.82    182.29 o
   4   1   6      726.87      822.05     64.45 o
   5   1   6      426.98      328.88     64.61 o
   6   1   6      387.71      381.80     68.30 o
   7   1   6        1.89      111.22     62.45 o
   8   1   6       73.40       34.15     98.76 o
   9   1   6       10.66       44.76    109.99 o
  10   1   6      248.36       73.84    110.76 o
  11   1   6      118.46      286.43     89.68 o
  12   1   6      228.46      117.06    151.37 o
 -17   2   6        4.95      -44.92    116.75 o
 -16   2   6        0.31       41.07    118.29 o
 -15   2   6      111.24      -37.07    106.29 o
 -14   2   6       42.11      -66.76     97.22 o
 -13   2   6        5.34       71.68     57.69 o
 -12   2   6        0.39      170.90     52.76 o
 -11   2   6     2058.03     2175.73    102.14 o
 -10   2   6     1553.17     1412.60     83.07 o
  -9   2   6      670.33      755.60     61.68 o
  -8   2   6      942.62      818.82     58.61 o
  -7   2   6     3208.80     2662.13     86.30 o
  -6   2   6        2.14      149.83     35.38 o
  -5   2   6     6771.94     6319.53    114.14 o
  -4   2   6     2374.99     1472.59     60.76 o
  -3   2   6      628.70      730.53     48.30 o
  -2   2   6      178.42      141.83     34.00 o
  -1   2   6      232.49       84.60     33.38 o
   0   2   6      181.60      478.56     45.84 o
   1   2   6      110.99      325.65     50.30 o
   2   2   6     1605.58     1035.26     71.22 o
   3   2   6      677.22      572.08     66.61 o
   4   2   6      696.79      770.21     72.14 o
   5   2   6     1753.18     1529.04     96.30 o
   6   2   6      889.30      909.73     91.68 o
   7   2   6       65.98       52.92    110.45 o
   8   2   6      536.77      587.47     93.68 o
   9   2   6      109.02      207.67     83.53 o
  10   2   6       22.26      104.45    112.76 o
  11   2   6       70.36       61.53     97.83 o
  12   2   6        2.07       87.53     99.83 o
 -18   3   6       12.93      -67.68    122.75 o
 -17   3   6       10.44      106.14    112.45 o
 -16   3   6        2.84        0.00    102.60 o
 -15   3   6      427.66      272.43     87.07 o
 -14   3   6      637.41      601.62     92.60 o
 -13   3   6       26.50        0.00     87.53 o
 -12   3   6      273.16       84.45     90.30 o
 -11   3   6       68.95      156.29     51.69 o
 -10   3   6       69.08      119.06     53.22 o
  -9   3   6        0.47       30.61     62.45 o
  -8   3   6       73.74       -7.08     52.92 o
  -7   3   6      281.66      210.74     43.99 o
  -6   3   6     3323.67     3945.82     99.37 o
  -5   3   6    25782.72    25646.54    255.51 o
  -4   3   6    15063.17    15871.90    185.82 o
  -3   3   6     2406.96     2987.94     85.68 o
  -2   3   6       47.21      -51.69     51.69 o
   0   3   6       11.09      273.97     45.99 o
   1   3   6        2.30      256.12     47.99 o
   2   3   6        6.49       21.84     63.53 o
   3   3   6     1191.86     1202.31     79.37 o
   4   3   6     1588.34     1493.82     89.53 o
   5   3   6     3044.09     2939.95    126.91 o
   6   3   6     3032.29     2919.95    135.83 o
   7   3   6       13.08       84.76     97.68 o
   8   3   6      642.82      849.74     99.37 o
   9   3   6        5.28     -123.83    123.83 o
  10   3   6      167.60       37.07    135.06 o
  11   3   6       88.50      110.14    144.75 o
 -18   4   6       42.78       14.31     91.83 o
 -17   4   6       91.48      -52.61    128.75 o
 -16   4   6       33.41      237.82     74.61 o
 -15   4   6      499.66      566.55     93.37 o
 -14   4   6      638.18      675.30     87.84 o
 -13   4   6        2.47      -41.38     83.99 o
 -12   4   6       12.29      -63.99     78.30 o
 -11   4   6        4.28        9.69     69.99 o
 -10   4   6       54.70       91.68     47.69 o
  -9   4   6       49.72      -12.00     61.38 o
  -8   4   6        2.69      133.21     39.38 o
  -7   4   6      155.79      420.56     49.84 o
  -6   4   6     9032.18     9044.27    154.90 o
  -5   4   6    19301.21    19545.29    217.97 o
  -4   4   6     4203.33     4613.43    109.52 o
  -3   4   6     1271.44     1007.88     56.15 o
  -2   4   6     3498.83     3630.32    101.06 o
  -1   4   6       84.43      330.27     50.15 o
   0   4   6     1878.28     1920.69     85.22 o
   1   4   6     1930.29     1476.43     82.61 o
   2   4   6       73.22       67.53     78.61 o
   3   4   6        1.69      310.12     61.84 o
   4   4   6      758.14      608.69     73.84 o
   5   4   6      346.78      525.47     75.38 o
   6   4   6      539.44      534.40     89.68 o
   7   4   6       30.18     -117.06    117.06 o
   8   4   6       20.53      210.90     84.91 o
   9   4   6      440.62      402.26     96.45 o
  10   4   6      730.54      578.24    116.91 o
  11   4   6      399.59      433.64    104.14 o
 -18   5   6       23.72      100.45     89.68 o
 -17   5   6       25.59       73.99     84.14 o
 -16   5   6        0.37       87.07    102.30 o
 -15   5   6       77.75      240.89     73.84 o
 -14   5   6        0.29      156.75     60.30 o
 -13   5   6      949.78      884.20     92.30 o
 -12   5   6     1637.99     1751.94    101.22 o
 -11   5   6      635.40      694.38     74.91 o
 -10   5   6        4.50       11.38     42.76 o
  -9   5   6       24.97      -20.77     62.92 o
  -8   5   6       61.22      251.66     44.92 o
  -7   5   6       98.06      169.98     45.84 o
  -6   5   6      674.22      601.93     57.22 o
  -5   5   6      833.49     1030.18     61.99 o
  -4   5   6      759.91      924.04     60.15 o
  -3   5   6     4788.79     4278.09    111.52 o
  -2   5   6     3009.94     2961.02    103.68 o
  -1   5   6      109.98      270.27     53.07 o
   0   5   6     2579.14     2498.00    104.45 o
   1   5   6     1379.56     1475.82     91.22 o
   2   5   6      100.69      191.67     55.38 o
   3   5   6      360.15      402.87     69.07 o
   4   5   6       33.13      105.99     61.99 o
   5   5   6       31.12       40.76     95.68 o
   6   5   6        1.66       44.30    100.91 o
   7   5   6        0.27      -48.46    110.14 o
   8   5   6       70.77      131.83     83.22 o
   9   5   6      308.33       85.99    111.06 o
  10   5   6      404.28      320.88    114.91 o
 -18   6   6        2.06     -144.75    144.75 o
 -17   6   6        1.76        0.00    114.76 o
 -16   6   6       35.35      -55.38    113.06 o
 -15   6   6       59.11      245.97     75.84 o
 -14   6   6       11.42      -52.92     93.99 o
 -13   6   6     1731.56     1664.41    108.91 o
 -12   6   6     2610.70     2827.19    125.98 o
 -11   6   6      231.80      262.43     57.84 o
 -10   6   6      141.31      157.98     48.46 o
  -9   6   6      115.40      143.06     45.07 o
  -8   6   6       23.69       80.91     47.69 o
  -7   6   6     2242.00     2021.91     90.60 o
  -6   6   6     1507.18     1795.32     83.22 o
  -5   6   6        5.83      199.98     46.30 o
  -4   6   6      556.16      443.79     58.61 o
  -3   6   6      731.70      455.94     55.38 o
  -2   6   6       18.28      -47.84     72.30 o
  -1   6   6        2.73       41.84     71.07 o
   0   6   6     1223.00     1394.29     84.91 o
   1   6   6        2.37      175.52     65.68 o
   2   6   6     1058.16     1192.47     93.53 o
   3   6   6     3104.00     2815.65    129.98 o
   4   6   6      415.04      469.02     83.99 o
   5   6   6        1.05       80.76     98.45 o
   6   6   6       17.35        0.00     79.68 o
   7   6   6        5.21       60.45    114.14 o
   8   6   6       10.74       74.91    117.52 o
   9   6   6       12.69       50.61    100.60 o
 -18   7   6        8.03      100.14     86.14 o
 -17   7   6        0.01        0.00    124.60 o
 -16   7   6        0.29      -55.99    110.60 o
 -15   7   6       98.10      154.29     76.76 o
 -14   7   6      174.18      192.13     67.99 o
 -13   7   6      210.12      242.28     72.14 o
 -12   7   6      815.11     1061.72     85.07 o
 -11   7   6       45.28        0.00     81.53 o
 -10   7   6      582.70      795.29     69.38 o
  -9   7   6       81.75       23.54     78.91 o
  -8   7   6     1594.55     1605.34     86.45 o
  -7   7   6     4114.12     3987.97    127.83 o
  -6   7   6      897.24      788.06     71.38 o
  -5   7   6      228.41      260.74     56.15 o
  -4   7   6       36.04      119.99     49.69 o
  -3   7   6       47.89      172.29     49.99 o
  -2   7   6      108.46      101.99     53.99 o
  -1   7   6        0.12       10.46     75.68 o
   0   7   6       21.75       84.60     87.99 o
   1   7   6      407.92      699.14     84.76 o
   2   7   6     5470.17     5344.11    170.90 o
   3   7   6     3398.69     3238.99    151.52 o
   4   7   6      283.92      325.50     77.22 o
   5   7   6       63.43      -23.84    119.37 o
   6   7   6      168.62      342.88     95.22 o
   7   7   6        1.60       27.84    122.91 o
   8   7   6        1.28     -129.68    131.21 o
 -17   8   6        0.08       35.38    117.99 o
 -16   8   6        4.48      -56.92    114.14 o
 -15   8   6        0.64       60.15     99.68 o
 -14   8   6       71.63        6.92     96.45 o
 -13   8   6        8.06       12.92     92.45 o
 -12   8   6       19.75       12.00     87.37 o
 -11   8   6      199.62      241.82     62.92 o
 -10   8   6      286.70      268.27     66.76 o
  -9   8   6        1.12       50.76     83.99 o
  -8   8   6     1903.32     1894.07     98.14 o
  -7   8   6     2634.00     2530.15    110.76 o
  -6   8   6       81.07      157.67     51.99 o
  -5   8   6     1093.99     1103.10     80.30 o
  -4   8   6      346.37      249.97     63.22 o
  -3   8   6        0.90      -15.38     73.68 o
  -2   8   6      118.78      259.35     60.61 o
  -1   8   6        9.22      -90.45     90.45 o
   0   8   6      133.58       31.07     99.68 o
   1   8   6      873.89      826.21     91.37 o
   2   8   6     1003.67      852.51    102.30 o
   3   8   6       25.84      132.29     69.22 o
   4   8   6      127.03      161.21     88.45 o
   5   8   6      732.82      796.98    113.68 o
   6   8   6       35.39      129.37     93.07 o
   7   8   6       27.22       99.06    138.91 o
 -17   9   6       20.59       26.92    121.83 o
 -16   9   6      118.44       66.61    116.14 o
 -15   9   6      252.33      263.04     84.30 o
 -14   9   6       43.91      180.13     65.53 o
 -13   9   6       32.16       13.38     87.68 o
 -12   9   6        0.40      -12.77     79.84 o
 -11   9   6       18.15       35.84     83.99 o
 -10   9   6       33.32      145.37     58.61 o
  -9   9   6       16.31       38.46     76.14 o
  -8   9   6       32.31       32.15     77.53 o
  -7   9   6      154.54      177.21     64.76 o
  -6   9   6      678.82      674.53     78.76 o
  -5   9   6     3336.40     3627.86    128.14 o
  -4   9   6     1616.96     1593.03     98.14 o
  -3   9   6       16.24       57.22     85.84 o
  -2   9   6      188.07      179.98     67.84 o
  -1   9   6       10.37       70.15     97.37 o
   0   9   6       41.77     -109.22    109.22 o
   1   9   6        3.34       -7.38    101.99 o
   2   9   6      135.64      -30.77    103.99 o
   3   9   6      432.00      249.82     93.53 o
   4   9   6      911.16      615.77    108.14 o
   5   9   6      202.91      251.82    100.30 o
   6   9   6        9.88      129.37     93.99 o
   7   9   6      152.76      181.05    103.99 o
 -17  10   6        1.07      -18.31    125.06 o
 -16  10   6      115.91      141.67     87.68 o
 -15  10   6      750.07      826.36    104.14 o
 -14  10   6      398.61      375.80     88.14 o
 -13  10   6       49.15      -42.46     89.99 o
 -12  10   6        0.18       53.53     97.37 o
 -11  10   6       10.23      -38.15     92.45 o
 -10  10   6       34.12      -93.22     93.22 o
  -9  10   6      177.04       17.84     84.45 o
  -8  10   6       41.94       70.30     55.99 o
  -7  10   6       90.94       58.45     88.76 o
  -6  10   6     1672.92     1612.88    106.14 o
  -5  10   6     1884.92     1916.69    117.52 o
  -4  10   6      618.78      381.34     80.76 o
  -3  10   6      196.24      253.05     67.22 o
  -2  10   6      321.04      455.17     80.30 o
  -1  10   6       10.39       21.07    112.60 o
   0  10   6      297.93      319.81     83.68 o
   1  10   6       58.78        0.00    109.99 o
   2  10   6       45.76     -120.29    120.29 o
   3  10   6       23.47       79.68    125.68 o
   4  10   6      118.31      141.21     94.14 o
   5  10   6       20.59       69.99    134.75 o
 -16  11   6       13.83        0.00    125.52 o
 -15  11   6      211.69      108.91    137.68 o
 -14  11   6       41.40     -108.29    108.29 o
 -13  11   6       28.01       59.84     97.53 o
 -12  11   6       57.45       85.53    117.22 o
 -11  11   6        0.65       58.30     65.53 o
 -10  11   6      173.90      255.35     69.84 o
  -9  11   6       92.36       84.45    109.22 o
  -8  11   6       19.33       -6.46     95.53 o
  -7  11   6       43.48       90.14     96.30 o
  -6  11   6      299.39      437.02     86.45 o
  -5  11   6     1202.58     1248.31    102.91 o
  -4  11   6        0.15        0.00     91.83 o
  -3  11   6      258.86      245.05     81.53 o
  -2  11   6       15.76       87.99     77.68 o
  -1  11   6      354.66      368.26     89.53 o
   0  11   6     1531.29     1174.78    123.37 o
   1  11   6      448.02      627.00    100.45 o
   2  11   6       11.54      263.66     75.22 o
   3  11   6       15.94       28.77    131.68 o
   4  11   6        1.46       70.76    121.99 o
 -16  12   6       12.17       28.00    102.91 o
 -15  12   6       12.18      -35.07    112.45 o
 -14  12   6       95.87       49.84     83.37 o
 -13  12   6      532.44      575.62    105.68 o
 -12  12   6      541.08      678.53     98.14 o
 -11  12   6       28.36       81.07     95.37 o
 -10  12   6       75.80       -7.23    108.45 o
  -9  12   6       28.65      146.14     75.07 o
  -8  12   6        9.23       49.84    101.68 o
  -7  12   6        9.16       17.84     68.61 o
  -6  12   6       31.53      114.60     76.14 o
  -5  12   6        4.22       58.30     98.30 o
  -4  12   6      102.13      198.28     77.07 o
  -3  12   6      122.87       38.76    124.45 o
  -2  12   6        1.32       32.61    113.68 o
  -1  12   6      206.05      432.56     83.84 o
   0  12   6      334.83      307.96    107.68 o
   1  12   6       30.86      132.45     87.99 o
   2  12   6      168.21      -39.53    102.60 o
   3  12   6      149.50      124.75    155.06 o
 -15  13   6       12.74        0.00    118.14 o
 -14  13   6        1.52      -40.00     81.84 o
 -13  13   6      201.37      127.68    136.14 o
 -12  13   6      334.08      333.19     90.45 o
 -11  13   6        9.49      -55.99    109.06 o
 -10  13   6        3.02      -47.22    117.06 o
  -9  13   6       34.11       46.61     99.22 o
  -8  13   6      658.47      575.31    105.06 o
  -7  13   6      452.19      559.93     99.37 o
  -6  13   6      217.42      219.82     87.22 o
  -5  13   6       19.58      -87.99    114.60 o
  -4  13   6        9.31      156.44     74.30 o
  -3  13   6       11.53     -124.75    124.75 o
  -2  13   6      116.01       80.30    112.45 o
  -1  13   6       31.92       89.07     84.60 o
   0  13   6       71.12       98.45     92.30 o
   1  13   6      370.03      282.27    105.22 o
 -14  14   6       52.23      -47.07    115.83 o
 -13  14   6        0.41      -36.30    116.60 o
 -12  14   6       23.10      -61.99    112.29 o
 -11  14   6        5.86     -118.91    118.91 o
 -10  14   6        1.82       42.76    112.45 o
  -9  14   6      123.55      174.44     84.60 o
  -8  14   6      759.72      575.62    110.91 o
  -7  14   6      652.38      513.94    107.68 o
  -6  14   6       80.46     -127.06    127.06 o
  -5  14   6        2.60      105.22     83.99 o
  -4  14   6        1.74      225.66     82.91 o
  -3  14   6       61.41      -93.53    139.98 o
  -2  14   6        1.93       29.23    120.75 o
  -1  14   6       37.31        0.00    122.91 o
 -12  15   6        1.11        0.00    127.83 o
 -11  15   6        4.43      107.68     85.99 o
 -10  15   6        1.49       32.46     82.14 o
  -9  15   6       22.27      124.45     79.53 o
  -8  15   6      109.97      202.59     86.76 o
  -7  15   6       27.38      203.82     82.91 o
  -6  15   6      119.36       65.68     99.22 o
  -5  15   6      451.10      426.87    110.14 o
  -4  15   6       89.21       88.91     95.99 o
  -3  15   6        0.05      133.06     97.22 o
   0 -18   7       25.64      207.97    101.37 o
   1 -18   7       41.67       43.07    102.76 o
   2 -18   7      212.05      112.45    148.60 o
   3 -18   7      484.74      603.77    113.83 o
   4 -18   7      558.56      396.41    113.06 o
   5 -18   7       20.17       99.37    126.75 o
   6 -18   7       20.71     -117.37    137.98 o
   7 -18   7        0.11       91.07    131.52 o
   8 -18   7       78.93       27.84    133.37 o
   9 -18   7       10.63      113.83     96.60 o
  -3 -17   7      629.53      453.02    124.75 o
  -2 -17   7      361.15      271.81    101.37 o
  -1 -17   7      206.31      -18.92    137.98 o
   0 -17   7        7.75      -99.68    125.98 o
   1 -17   7        0.17        0.00    119.68 o
   2 -17   7        5.52       60.15    117.37 o
   3 -17   7       15.77      -67.68    116.29 o
   4 -17   7       10.54      -58.30    116.60 o
   5 -17   7      511.75      546.09    101.83 o
   6 -17   7      630.87      623.46    101.83 o
   7 -17   7      152.72      214.90     87.22 o
   8 -17   7       84.45      181.05     93.22 o
   9 -17   7        0.60      106.45    133.98 o
  10 -17   7       29.23      142.60     94.45 o
  -4 -16   7     1215.93     1199.39    132.60 o
  -3 -16   7     1155.07     1014.18    130.60 o
  -2 -16   7      476.22      235.20     98.30 o
  -1 -16   7       55.87        8.61    109.99 o
   0 -16   7      186.63      219.20     82.76 o
   1 -16   7       79.16        8.00     80.45 o
   2 -16   7       31.35       86.30    113.37 o
   3 -16   7        1.07       92.14    106.29 o
   4 -16   7       54.30       53.07    106.91 o
   5 -16   7      477.04      511.63     92.14 o
   6 -16   7      671.31      688.99     89.84 o
   7 -16   7      165.54       46.92    125.52 o
   8 -16   7        2.87      -72.30    108.45 o
   9 -16   7       24.64       33.23    118.14 o
  10 -16   7      319.35      277.35    100.60 o
  11 -16   7      301.98      449.94     99.37 o
  -6 -15   7        0.46       58.92    101.53 o
  -5 -15   7       86.80       30.00    156.13 o
  -4 -15   7      506.95      444.71    112.91 o
  -3 -15   7        4.57       35.07    115.06 o
  -2 -15   7      228.02      371.95     87.53 o
  -1 -15   7      301.20      329.65     90.60 o
   0 -15   7       86.44       75.22    116.29 o
   1 -15   7      709.15      708.37    101.83 o
   2 -15   7      293.71      149.06     90.45 o
   3 -15   7       39.69      -69.53    112.29 o
   4 -15   7       15.47      -62.30    107.83 o
   5 -15   7        5.43       79.99     73.22 o
   6 -15   7       31.52      116.45     75.07 o
   7 -15   7        2.57       72.45     99.83 o
   8 -15   7       20.37      -59.99    106.76 o
   9 -15   7        8.49       -7.85    109.68 o
  10 -15   7      458.41      557.93     99.22 o
  11 -15   7      742.44      688.07    117.83 o
  12 -15   7      262.30       73.38    154.44 o
  -7 -14   7        0.12       53.38    154.90 o
  -6 -14   7       36.57      -69.68    144.14 o
  -5 -14   7        1.93      -46.30    130.60 o
  -4 -14   7       74.87      171.98     80.14 o
  -3 -14   7      301.33      380.57     88.91 o
  -2 -14   7     1710.80     1677.18    128.75 o
  -1 -14   7      493.23      456.25     89.68 o
   0 -14   7      149.83      317.81     78.14 o
   1 -14   7      915.85      915.43     98.76 o
   2 -14   7       20.36       32.15     89.84 o
   3 -14   7      391.79      306.42     76.30 o
   4 -14   7      242.81      343.96     69.68 o
   5 -14   7       16.67      140.44     57.69 o
   6 -14   7        1.26      111.06     61.68 o
   7 -14   7       52.90       20.31     89.68 o
   8 -14   7        0.33      -14.00     96.91 o
   9 -14   7       22.54     -103.22    103.22 o
  10 -14   7       49.74      175.36     77.84 o
  11 -14   7      120.55      306.27     81.99 o
  12 -14   7        0.00        0.00    122.29 o
  13 -14   7      121.89      169.83     98.14 o
  -9 -13   7        0.23      -67.99    163.98 o
  -8 -13   7       45.22      -21.23    139.83 o
  -7 -13   7      350.74       80.14    161.52 o
  -6 -13   7      409.84      523.63    107.68 o
  -5 -13   7      426.15      312.42    101.22 o
  -4 -13   7      175.47       63.22    122.75 o
  -3 -13   7        4.37      -22.00    100.45 o
  -2 -13   7      292.24      331.19     83.37 o
  -1 -13   7      380.12       64.45    112.60 o
   0 -13   7       24.84       37.23    102.76 o
   1 -13   7       44.35       59.22     93.83 o
   2 -13   7      987.68     1009.88     84.14 o
   3 -13   7     4382.20     4303.32    146.91 o
   4 -13   7     2522.87     2309.10    118.75 o
   5 -13   7      836.82      834.36     79.22 o
   6 -13   7       21.67      -30.30     90.30 o
   7 -13   7        9.47        0.00     95.22 o
   8 -13   7        0.85      -86.14     94.30 o
   9 -13   7        0.37     -100.45    100.45 o
  10 -13   7       63.45      -22.30    100.76 o
  11 -13   7       64.72      -31.84    105.53 o
  12 -13   7      291.93      491.02     87.53 o
  13 -13   7      342.85      665.92     97.68 o
 -10 -12   7       64.58      -44.61    153.21 o
  -9 -12   7      279.48      326.11    113.37 o
  -8 -12   7        2.63     -138.44    156.44 o
  -7 -12   7      810.32      521.01    118.14 o
  -6 -12   7      667.77      613.46    109.37 o
  -5 -12   7       11.43       39.69    116.14 o
  -4 -12   7        7.83       65.22    104.14 o
  -3 -12   7        1.31       46.61     99.37 o
  -2 -12   7        2.18      207.05     59.68 o
  -1 -12   7        1.26       58.30     59.38 o
   0 -12   7        9.04       66.61     79.37 o
   1 -12   7        6.26       42.76     79.84 o
   2 -12   7     1515.49     1504.28     92.30 o
   3 -12   7     3420.06     3188.22    124.29 o
   4 -12   7     2770.56     2515.84    114.45 o
   5 -12   7       61.01       75.99     89.53 o
   6 -12   7      726.26      840.67     79.84 o
   7 -12   7      255.28      435.48     73.38 o
   8 -12   7      179.51      -56.45    107.99 o
   9 -12   7       30.31       46.92     94.30 o
  10 -12   7       10.59        7.23     93.22 o
  11 -12   7       36.70      -77.07    116.91 o
  12 -12   7      110.89       99.99    118.91 o
  13 -12   7       81.93      -81.07    142.14 o
  14 -12   7       56.37      -48.61    141.52 o
 -11 -11   7        0.11        0.00    140.91 o
 -10 -11   7       45.85      108.60    108.60 o
  -9 -11   7      229.59       -9.69    157.06 o
  -8 -11   7        2.80       18.15    138.14 o
  -7 -11   7      773.36      887.58    108.45 o
  -6 -11   7      184.93      300.42     84.60 o
  -5 -11   7     1411.58     1875.62    121.52 o
  -4 -11   7     1953.89     2016.21    122.75 o
  -3 -11   7      785.34      716.68     86.91 o
  -2 -11   7       72.88       78.30     89.99 o
  -1 -11   7       18.36       36.76     82.61 o
   0 -11   7       87.07       49.69     79.22 o
   1 -11   7      129.22      195.98     59.68 o
   2 -11   7        6.86       -4.77     67.22 o
   3 -11   7      936.22      818.36     73.07 o
   4 -11   7        2.34      172.29     59.84 o
   5 -11   7     2338.50     2120.66    111.06 o
   6 -11   7     1761.01     1970.22    107.37 o
   7 -11   7      458.27      496.25     78.45 o
   8 -11   7      651.96      748.68     78.30 o
   9 -11   7      327.67      563.16     78.45 o
  10 -11   7       12.24      -20.77    109.52 o
  11 -11   7       17.18       45.07    113.68 o
  12 -11   7       16.02      -24.61    119.22 o
  13 -11   7       13.98       35.38     87.22 o
  14 -11   7       10.90       19.07    133.37 o
 -12 -10   7       46.76      -22.00    156.29 o
 -11 -10   7       61.38     -123.52    142.44 o
 -10 -10   7        5.99      157.83     87.37 o
  -9 -10   7        3.48        8.77     84.91 o
  -8 -10   7       37.71     -120.60    120.60 o
  -7 -10   7      559.91      732.83     96.60 o
  -6 -10   7      224.83      103.68    127.22 o
  -5 -10   7     2695.88     3060.24    138.60 o
  -4 -10   7     4649.58     5206.59    160.29 o
  -3 -10   7     1160.63     1421.83     91.07 o
  -2 -10   7        9.22      178.44     55.07 o
  -1 -10   7        0.25      -72.76     72.76 o
   0 -10   7       50.86      130.29     50.15 o
   1 -10   7      831.73      861.74     70.61 o
   2 -10   7        0.20       40.46     48.61 o
   3 -10   7        4.14       43.38     75.68 o
   4 -10   7      242.27      287.20     58.76 o
   5 -10   7     1360.72     1201.24     84.14 o
   6 -10   7     1321.15     1612.42     88.60 o
   7 -10   7        4.64       26.77     77.53 o
   8 -10   7      448.67      504.86     73.38 o
   9 -10   7        4.32       93.83     95.07 o
  10 -10   7      429.21      329.65     80.30 o
  11 -10   7      298.37      488.86     84.14 o
  12 -10   7       39.56      121.06     71.22 o
  13 -10   7        0.02      -96.14    127.22 o
  14 -10   7        2.49      -28.30    132.14 o
 -12  -9   7        5.76       86.60     99.99 o
 -11  -9   7        4.92      195.51     91.07 o
 -10  -9   7       38.76      -17.69    125.68 o
  -9  -9   7       48.73      139.37     78.61 o
  -8  -9   7      140.67      281.97     89.53 o
  -7  -9   7        0.21      142.44     79.37 o
  -6  -9   7       45.38      104.14     75.38 o
  -5  -9   7     2419.30     2333.87    124.45 o
  -4  -9   7     4022.16     4621.43    149.21 o
  -3  -9   7     1115.55     1491.82     91.22 o
  -2  -9   7       26.68      176.13     53.53 o
  -1  -9   7      174.79       85.22     51.22 o
   0  -9   7      902.96      740.68     66.76 o
   1  -9   7     2014.51     1573.96     79.99 o
   2  -9   7      851.81      815.28     61.68 o
   3  -9   7       17.52      189.98     47.38 o
   4  -9   7      397.04      293.19     49.38 o
   5  -9   7      126.99      131.21     47.69 o
   6  -9   7      226.42      298.42     59.07 o
   7  -9   7       49.19       56.92     77.84 o
   8  -9   7      201.89      280.89     60.92 o
   9  -9   7      186.65      325.19     65.84 o
  10  -9   7     1405.56     1729.33    110.60 o
  11  -9   7     1099.18      898.50    108.60 o
  12  -9   7      227.39      223.36     84.76 o
  13  -9   7        4.22     -104.14    127.68 o
  14  -9   7        1.58     -133.37    133.37 o
 -13  -8   7       15.60        0.00    139.37 o
 -12  -8   7     1048.52      762.83    123.22 o
 -11  -8   7      601.19      505.78    113.52 o
 -10  -8   7        0.20     -133.83    133.83 o
  -9  -8   7       93.46      297.50     79.99 o
  -8  -8   7       14.65       90.30    106.60 o
  -7  -8   7        0.52       19.38     96.76 o
  -6  -8   7       19.75       60.61     92.14 o
  -5  -8   7     1038.34     1102.63     93.68 o
  -4  -8   7      112.86      139.52     66.91 o
  -3  -8   7       10.92      -22.77     81.53 o
  -2  -8   7      540.28      222.13     56.76 o
  -1  -8   7      852.16      762.21     64.92 o
   0  -8   7     5788.29     5064.92    121.22 o
   1  -8   7     7296.50     6452.90    131.21 o
   2  -8   7      771.39      835.44     58.30 o
   3  -8   7      142.31       63.22     67.53 o
   4  -8   7       31.10      146.44     46.61 o
   5  -8   7      270.44      219.36     52.30 o
   6  -8   7      109.63      295.96     53.38 o
   7  -8   7        6.92      136.44     45.38 o
   8  -8   7        0.56       44.30     79.53 o
   9  -8   7      242.34      460.10     69.53 o
  10  -8   7      908.25      856.05    100.91 o
  11  -8   7      778.58      800.52     98.76 o
  12  -8   7       21.44       95.53    108.29 o
  13  -8   7      158.19      169.21     91.83 o
  14  -8   7       26.91      108.76     95.37 o
 -14  -7   7       26.52     -143.67    154.13 o
 -13  -7   7      251.98       66.30    148.90 o
 -12  -7   7     1290.83     1109.71    126.29 o
 -11  -7   7      358.17      229.51    101.68 o
 -10  -7   7       17.69      193.36     82.76 o
  -9  -7   7      141.05       68.91    113.83 o
  -8  -7   7       25.93       12.46     98.14 o
  -7  -7   7     1453.89     1468.74    103.53 o
  -6  -7   7      764.97      782.98     78.61 o
  -5  -7   7      545.65      553.93     72.61 o
  -4  -7   7        0.04      244.43     59.07 o
  -3  -7   7     2017.92     1524.89     79.37 o
  -2  -7   7     1516.17     1453.51     73.68 o
  -1  -7   7     1041.59     1323.38     68.30 o
   0  -7   7     2447.94     1672.26     70.30 o
   1  -7   7     1372.76     1008.49     58.30 o
   2  -7   7     3248.15     3171.46     91.22 o
   3  -7   7     3576.14     3171.30     93.53 o
   4  -7   7     1970.02     1615.34     77.38 o
   5  -7   7      232.37      323.34     53.53 o
   6  -7   7      181.35      168.44     53.38 o
   7  -7   7        1.66      -15.08     72.14 o
   8  -7   7       12.98       55.07     86.30 o
   9  -7   7       37.62      -66.76     95.22 o
  10  -7   7       15.18       33.23    105.22 o
  11  -7   7       30.54      145.67     69.38 o
  12  -7   7      164.60      295.50     84.76 o
  13  -7   7      235.50      192.28    101.53 o
  14  -7   7       42.41      -38.30    132.91 o
 -14  -6   7       89.75      -38.61    123.37 o
 -13  -6   7      172.44      203.36     95.53 o
 -12  -6   7       50.82      -64.76    131.06 o
 -11  -6   7        3.19      163.21     81.07 o
 -10  -6   7      477.26      632.38     84.45 o
  -9  -6   7       43.54       49.84     91.99 o
  -8  -6   7     1014.29     1053.87     84.45 o
  -7  -6   7     5169.03     6262.00    161.36 o
  -6  -6   7     6953.20     7782.74    162.44 o
  -5  -6   7      801.52     1020.95     72.45 o
  -4  -6   7     1211.52     2002.98     91.22 o
  -3  -6   7      290.07      779.44     61.07 o
  -2  -6   7      115.17      343.19     45.23 o
  -1  -6   7       61.25      279.81     38.76 o
   0  -6   7        3.45      158.29     38.76 o
   1  -6   7      516.25      746.37     50.61 o
   2  -6   7     8513.38     8369.59    135.06 o
   3  -6   7    13250.41    11665.95    166.75 o
   4  -6   7     3910.43     3792.15    103.99 o
   5  -6   7       25.44       36.76     49.22 o
   6  -6   7       37.04      -45.07     77.68 o
   7  -6   7       39.46      213.97     57.69 o
   8  -6   7      787.14      644.23     78.61 o
   9  -6   7       69.31      147.98     65.38 o
  10  -6   7       79.75       40.00     89.22 o
  11  -6   7       85.17      102.45    113.99 o
  12  -6   7      199.24      365.49     90.76 o
  13  -6   7      179.44      295.04     96.14 o
  14  -6   7       47.63      173.36     95.83 o
 -15  -5   7        5.85       79.07    130.91 o
 -14  -5   7       39.66     -126.45    126.45 o
 -13  -5   7        4.77      218.74     83.22 o
 -12  -5   7      187.69      323.50     80.45 o
 -11  -5   7       53.00      153.98     76.14 o
 -10  -5   7      233.92      249.05     82.61 o
  -9  -5   7      109.85       28.15     98.91 o
  -8  -5   7     1022.02     1077.71     84.91 o
  -7  -5   7     7700.97     8114.54    166.59 o
  -6  -5   7      660.18      679.76     68.76 o
  -5  -5   7      907.51     1325.68     72.61 o
  -4  -5   7     4246.24     4886.63    114.45 o
  -3  -5   7      398.67      317.04     53.38 o
  -2  -5   7      282.98      336.42     43.38 o
   0  -5   7       28.34      203.97     36.15 o
   1  -5   7      169.93      291.50     40.00 o
   2  -5   7     2761.88     2032.21     73.22 o
   3  -5   7     4078.44     3993.66     99.83 o
   4  -5   7      256.09      484.56     51.38 o
   5  -5   7      577.72      554.24     52.92 o
   6  -5   7     3519.84     3482.34    114.60 o
   7  -5   7       50.56      195.67     57.69 o
   8  -5   7     1818.58     1874.08    104.29 o
   9  -5   7      936.51      840.67     89.84 o
  10  -5   7       12.94       67.84     91.99 o
  11  -5   7       65.25      137.98     80.30 o
  12  -5   7        0.38       32.92    123.37 o
  13  -5   7        1.02        8.92    118.91 o
  14  -5   7        6.82      103.37     89.99 o
 -15  -4   7      296.81      321.65     99.22 o
 -14  -4   7      463.68      561.16    108.29 o
 -13  -4   7      272.38      247.51     95.53 o
 -12  -4   7      397.82      308.58     76.14 o
 -11  -4   7        1.10       12.77     92.45 o
 -10  -4   7       33.81       34.30     88.91 o
  -9  -4   7       16.68       10.31     88.91 o
  -8  -4   7      225.53      207.21     53.38 o
  -7  -4   7      141.55       67.07     80.45 o
  -6  -4   7     1867.09     2719.36     92.60 o
  -5  -4   7    31643.68    37372.95    349.34 o
  -4  -4   7    16355.69    18412.97    189.05 o
  -3  -4   7      510.66      676.22     46.61 o
  -2  -4   7      581.60      335.19     44.30 o
  -1  -4   7      726.49      602.85     46.46 o
   0  -4   7      493.40      972.34     55.07 o
   1  -4   7        0.59      192.13     40.00 o
   2  -4   7       24.37       37.84     50.15 o
   3  -4   7      130.80      382.72     50.30 o
   4  -4   7     1923.99     1730.25     79.22 o
   5  -4   7      557.01      539.32     65.07 o
   6  -4   7     5157.57     5481.94    143.83 o
   7  -4   7       89.57      254.43     60.92 o
   8  -4   7     1898.47     1823.01    108.29 o
   9  -4   7      149.36       94.45    108.76 o
  10  -4   7       70.56     -118.45    118.45 o
  11  -4   7      212.85      226.28     91.07 o
  12  -4   7        5.50        8.61    125.98 o
  13  -4   7       34.96       73.99    140.14 o
  14  -4   7        1.03       70.76    140.44 o
 -16  -3   7        4.58      271.51     92.30 o
 -15  -3   7      670.31      751.45    107.37 o
 -14  -3   7      979.23      759.45    120.75 o
 -13  -3   7      210.77      218.59     86.45 o
 -12  -3   7        3.73      154.75     64.45 o
 -11  -3   7        4.55       53.53     86.60 o
 -10  -3   7       39.28       45.38     63.38 o
  -9  -3   7      170.60       38.30     76.30 o
  -8  -3   7      179.33      158.29     50.15 o
  -7  -3   7       55.64      189.05     48.30 o
  -6  -3   7     4441.10     4971.54    110.76 o
  -5  -3   7    17935.71    16897.00    184.29 o
  -4  -3   7     4345.40     4564.98     95.83 o
  -2  -3   7     6746.97     7104.66    120.29 o
  -1  -3   7     1617.44     1693.64     64.15 o
   0  -3   7     5541.16     6535.35    112.60 o
   1  -3   7     2100.14     1660.26     67.22 o
   2  -3   7       32.58       28.92     61.22 o
   3  -3   7      102.92      177.21     49.84 o
   4  -3   7      822.62      614.69     62.45 o
   5  -3   7       36.37        4.46     54.92 o
   6  -3   7      110.46      337.19     62.76 o
   7  -3   7        0.85       16.00     75.84 o
   8  -3   7      300.41      331.19     74.76 o
   9  -3   7      347.91      536.24     76.61 o
  10  -3   7     1163.33      912.66    111.22 o
  11  -3   7      710.06      635.77     99.06 o
  12  -3   7      144.40      192.13     89.07 o
  13  -3   7        0.13       71.84     87.37 o
 -16  -2   7       31.12       27.84    138.91 o
 -15  -2   7      267.26      214.90    102.45 o
 -14  -2   7      597.20      634.38    107.37 o
 -13  -2   7       47.15        0.00    111.06 o
 -12  -2   7     1373.16     1365.22    104.29 o
 -11  -2   7      234.52      336.42     70.30 o
 -10  -2   7      244.22      321.65     59.53 o
  -9  -2   7      887.14      846.97     71.53 o
  -8  -2   7      191.34      204.13     48.61 o
  -7  -2   7      126.38      115.68     43.07 o
  -6  -2   7      184.10      428.72     48.76 o
  -5  -2   7      524.05      452.71     45.38 o
  -3  -2   7       49.41      129.98     32.61 o
  -2  -2   7      244.82       61.22     33.07 o
   0  -2   7    10033.49    11973.91    152.90 o
   1  -2   7    17603.87    20586.39    204.13 o
   2  -2   7     1903.63     2708.74     86.60 o
   3  -2   7       93.40       36.92     63.22 o
   4  -2   7       76.72        4.00     42.30 o
   5  -2   7        8.39      -13.84     70.45 o
   6  -2   7       15.45       25.38     85.07 o
   7  -2   7       12.99        5.69     76.76 o
   8  -2   7      193.13       80.76     98.60 o
   9  -2   7      593.62      516.71     85.99 o
  10  -2   7     1224.88     1130.63    114.60 o
  11  -2   7      635.04       91.22    143.37 o
  12  -2   7       40.56      213.36     86.14 o
  13  -2   7        9.02     -150.90    150.90 o
 -17  -1   7        0.40     -152.44    152.44 o
 -16  -1   7        6.82       17.69     91.68 o
 -15  -1   7      343.81      347.65    102.60 o
 -14  -1   7      417.79      307.50     86.14 o
 -13  -1   7      782.28      678.07     92.14 o
 -12  -1   7     2160.16     2086.82    115.52 o
 -11  -1   7      466.82      624.69     75.68 o
 -10  -1   7      495.31      478.86     63.84 o
  -9  -1   7     1954.26     1710.71     81.99 o
  -8  -1   7        1.27       79.53     38.92 o
  -7  -1   7     2465.04     2037.13     79.68 o
  -6  -1   7      496.56      115.06     39.69 o
  -5  -1   7      149.91      258.89     36.46 o
  -3  -1   7       94.60      115.52     33.23 o
  -2  -1   7      178.50      331.19     40.92 o
  -1  -1   7     2048.48     2289.10     75.07 o
   0  -1   7     6096.26     5707.45    112.91 o
   1  -1   7     4669.84     5593.62    115.99 o
   2  -1   7     1337.31     1607.34     74.45 o
   3  -1   7     6214.73     6180.16    137.83 o
   4  -1   7      790.32      703.91     62.92 o
   5  -1   7      136.23      126.29     54.15 o
   6  -1   7      244.84      237.51     64.92 o
   7  -1   7       51.69        6.00     90.30 o
   8  -1   7       22.87       59.07    102.30 o
   9  -1   7      120.58      220.13     80.91 o
  10  -1   7       82.15      142.60     80.45 o
  11  -1   7        4.68      -34.76    135.06 o
  12  -1   7       10.97       75.84    138.14 o
  13  -1   7      118.70      377.49    108.45 o
 -17   0   7       44.52      -28.30    137.68 o
 -16   0   7       38.28       42.92    136.14 o
 -15   0   7      130.25       62.61     86.91 o
 -14   0   7      102.91       49.53     69.99 o
 -13   0   7      106.06      195.82     71.38 o
 -12   0   7     1413.15     1343.07    102.76 o
 -11   0   7        1.90       90.76     63.84 o
 -10   0   7      733.07      623.46     70.15 o
  -9   0   7      282.20      256.43     55.84 o
  -8   0   7      930.66      803.13     62.61 o
  -7   0   7    10769.96    10257.51    160.29 o
  -6   0   7     2644.64     2471.85     79.07 o
  -5   0   7      648.27      699.30     49.53 o
  -1   0   7      325.17      214.13     42.76 o
   0   0   7       13.15       55.69     59.38 o
   1   0   7      590.88     1049.26     63.68 o
   2   0   7     8647.95     9257.94    164.29 o
   3   0   7     5293.66     5385.18    135.21 o
   4   0   7      124.13      170.44     55.53 o
   5   0   7      767.57      735.14     75.99 o
   6   0   7      769.84      725.60     80.91 o
   7   0   7        1.27       65.07     67.68 o
   8   0   7       73.54      164.13     79.99 o
   9   0   7        2.95       46.92    109.99 o
  10   0   7        1.26      -12.92     86.45 o
  11   0   7      121.10     -111.83    154.75 o
  12   0   7       51.89      111.68    142.60 o
 -17   1   7      190.42      361.80     96.91 o
 -16   1   7       78.99      201.05     91.22 o
 -15   1   7       41.86       77.84    108.91 o
 -14   1   7       38.56       35.07     95.37 o
 -13   1   7        8.86       18.92     98.14 o
 -12   1   7        6.23      140.91     59.07 o
 -11   1   7        8.09      163.67     52.92 o
 -10   1   7      238.83      308.42     55.38 o
  -9   1   7       95.71      189.21     49.84 o
  -8   1   7     4107.73     3540.18    106.76 o
  -7   1   7    14649.32    13512.49    184.59 o
  -6   1   7     6607.68     6271.08    124.91 o
  -5   1   7       68.31       45.07     47.22 o
  -4   1   7      370.13      193.82     34.30 o
  -3   1   7      211.52      675.61     49.69 o
  -2   1   7     2040.86     2318.95     77.22 o
   0   1   7       67.55      253.51     48.30 o
   1   1   7     2057.23     2498.46     93.22 o
   2   1   7     2275.91     2037.75     90.14 o
   3   1   7      206.89      288.12     53.69 o
   4   1   7      774.10      710.84     67.99 o
   5   1   7      547.82      507.01     76.61 o
   6   1   7      394.53      439.18     79.99 o
   7   1   7      373.33      591.00     87.84 o
   8   1   7     1455.71     1418.13    117.83 o
   9   1   7      187.04      302.27     94.76 o
  10   1   7       30.54      -72.14    142.75 o
  11   1   7        6.89      196.28     92.91 o
  12   1   7        0.66      -53.22    147.98 o
 -17   2   7      159.19      174.90    100.45 o
 -16   2   7        0.14       16.77    120.45 o
 -15   2   7      241.98      292.27     89.99 o
 -14   2   7      100.46      181.05     77.07 o
 -13   2   7      218.45      254.89     70.15 o
 -12   2   7       24.79      171.21     61.07 o
 -11   2   7       25.15      -77.53     77.53 o
 -10   2   7       20.81      140.60     49.22 o
  -9   2   7       93.84      135.06     52.30 o
  -8   2   7      983.27      747.60     60.76 o
  -7   2   7     2921.61     2831.34     92.91 o
  -6   2   7      111.27      223.82     46.30 o
  -5   2   7     4341.88     3787.38     99.83 o
  -4   2   7     2055.94     1963.60     73.07 o
  -3   2   7      816.40     1188.78     61.68 o
  -2   2   7     4139.99     3858.60    104.14 o
  -1   2   7     3271.92     2826.42     97.37 o
   0   2   7        8.92       53.69     71.99 o
   1   2   7      145.70      195.82     52.30 o
   2   2   7       98.09       18.15     81.68 o
   3   2   7      111.29       19.84     91.99 o
   4   2   7       72.52      112.60     62.30 o
   5   2   7      337.83      453.94     73.07 o
   6   2   7        3.15      166.59     82.61 o
   7   2   7     1182.27     1130.01    112.29 o
   8   2   7     1597.40     1423.06    127.98 o
   9   2   7      616.44      448.87    112.60 o
  10   2   7       47.63     -155.52    155.52 o
  11   2   7       39.77       82.76    156.90 o
 -18   3   7       13.55       69.22    133.37 o
 -17   3   7        1.56      -99.83    139.21 o
 -16   3   7      146.71     -123.52    128.45 o
 -15   3   7     1082.52     1101.86    109.52 o
 -14   3   7     1233.37     1180.47    104.76 o
 -13   3   7      592.06      556.09     74.45 o
 -12   3   7       17.39      -89.84     89.84 o
 -11   3   7       36.17       34.76     74.14 o
 -10   3   7      287.87      457.17     58.45 o
  -9   3   7       14.40      -20.46     61.38 o
  -8   3   7      184.62      183.05     43.69 o
  -7   3   7      271.53      398.72     53.53 o
  -6   3   7     8272.03     8992.59    157.52 o
  -5   3   7    22565.16    22345.41    238.89 o
  -4   3   7     5010.83     5707.14    128.14 o
  -3   3   7     1079.85      799.75     62.30 o
  -2   3   7     3167.45     3127.92    101.06 o
  -1   3   7      142.33      300.89     53.53 o
   0   3   7     2088.33     2129.43     96.91 o
   1   3   7      862.84      755.75     73.07 o
   2   3   7       68.09      -14.92     86.14 o
   3   3   7      323.11      296.43     66.76 o
   4   3   7        0.33      150.29     62.61 o
   5   3   7      142.63      267.81     71.84 o
   6   3   7       10.53      212.28     72.45 o
   7   3   7      257.52      124.14    132.45 o
   8   3   7      195.65      195.21     97.68 o
   9   3   7        0.10      120.45    126.75 o
  10   3   7      710.42      836.05    125.68 o
  11   3   7       80.83      232.43    114.91 o
 -18   4   7        6.10       68.61    140.44 o
 -17   4   7       17.98      120.75     92.76 o
 -16   4   7      123.45       81.22     86.91 o
 -15   4   7      495.97      372.42     95.83 o
 -14   4   7      586.32      679.45     85.53 o
 -13   4   7        0.14      106.29     63.53 o
 -12   4   7      197.44       16.61    107.06 o
 -11   4   7      139.42      156.13     60.92 o
 -10   4   7      386.82      530.55     63.07 o
  -9   4   7     1505.70     1335.37     84.30 o
  -8   4   7      247.42      199.98     55.38 o
  -7   4   7        6.24       14.92     60.45 o
  -6   4   7     1819.61     1631.65     78.91 o
  -5   4   7     3648.48     4234.25    115.06 o
  -4   4   7      509.94      826.51     66.15 o
  -3   4   7      592.35      397.95     53.22 o
  -2   4   7      313.64      474.40     55.38 o
  -1   4   7     1949.80     2353.86     95.83 o
   0   4   7     9061.76    10377.03    194.44 o
   1   4   7     5413.79     5825.44    153.52 o
   2   4   7      343.23      619.15     78.30 o
   3   4   7       81.69      -35.23     92.91 o
   4   4   7        0.45       76.14     88.14 o
   5   4   7       22.35       -6.77     95.68 o
   6   4   7       16.15       22.77     78.45 o
   7   4   7       55.44       24.61    119.99 o
   8   4   7      222.73       94.14    102.14 o
   9   4   7      520.22      492.71    116.45 o
  10   4   7      361.18      568.85    120.91 o
 -18   5   7        3.83       68.30    149.21 o
 -17   5   7        0.89      -88.91    132.91 o
 -16   5   7        2.37        8.15    108.76 o
 -15   5   7        1.26      114.29     73.38 o
 -14   5   7       56.61       20.15    104.76 o
 -13   5   7      595.30      611.92     92.30 o
 -12   5   7     1096.77     1174.32     95.22 o
 -11   5   7        7.08      -93.07     93.07 o
 -10   5   7     1341.96     1204.31     84.91 o
  -9   5   7     1093.32     1151.70     83.53 o
  -8   5   7        0.12      -12.46     71.68 o
  -7   5   7       16.85       16.15     48.46 o
  -6   5   7      121.87       55.07     74.30 o
  -5   5   7       24.64      -63.07     68.45 o
  -4   5   7       51.65       52.46     66.61 o
  -3   5   7       17.17       68.91     47.84 o
  -2   5   7       40.25      219.67     59.22 o
  -1   5   7     1880.77     1932.53    100.76 o
   0   5   7     4223.93     4586.36    146.44 o
   1   5   7     4495.51     5059.69    160.29 o
   2   5   7      233.74      239.97     72.76 o
   3   5   7      325.49      311.96     80.14 o
   4   5   7       26.94      -13.69    118.75 o
   5   5   7      290.51      342.27     85.68 o
   6   5   7       62.36      125.06     92.76 o
   7   5   7       35.57        0.00    132.29 o
   8   5   7       93.40       95.07    131.06 o
   9   5   7      127.60      221.67    117.06 o
 -18   6   7       23.87     -141.21    141.21 o
 -17   6   7       19.45      133.06     95.37 o
 -16   6   7        4.47      130.14     87.99 o
 -15   6   7       24.89       22.46    113.06 o
 -14   6   7      105.92     -118.14    118.14 o
 -13   6   7      291.12      452.41     77.84 o
 -12   6   7      867.82      797.44     88.76 o
 -11   6   7        0.42       61.84     60.76 o
 -10   6   7      553.22      583.01     72.14 o
  -9   6   7        6.84        0.00     75.38 o
  -8   6   7     1132.31     1223.54     85.22 o
  -7   6   7     3645.77     3709.85    121.99 o
  -6   6   7     1757.65     1919.15     95.07 o
  -5   6   7       93.87      284.58     53.99 o
  -4   6   7        0.15      -40.30     75.53 o
  -3   6   7      217.67      332.42     67.53 o
  -2   6   7        2.57       78.61     58.61 o
  -1   6   7      195.02      121.68     66.45 o
   0   6   7     1265.07     1481.20     99.22 o
   1   6   7      155.85      173.52     75.53 o
   2   6   7     1825.70     1754.40    119.52 o
   3   6   7     2355.70     1941.92    133.98 o
   4   6   7      172.44      297.96     83.22 o
   5   6   7      364.86      352.88     99.53 o
   6   6   7      256.48      305.50    100.14 o
   7   6   7        4.69      -73.22    120.14 o
   8   6   7       50.87      -39.53    152.14 o
   9   6   7        2.17       10.61    146.14 o
 -18   7   7      134.62      276.58     87.22 o
 -17   7   7      214.40      249.97     96.45 o
 -16   7   7      107.30       16.15    127.06 o
 -15   7   7       94.12       44.76    104.60 o
 -14   7   7      174.79      222.90     71.22 o
 -13   7   7        1.74       66.76     69.38 o
 -12   7   7      175.08       76.76     99.37 o
 -11   7   7        3.15       27.69     54.92 o
 -10   7   7        6.60      -57.38     80.91 o
  -9   7   7      705.61      658.84     69.22 o
  -8   7   7     4364.90     4006.12    137.37 o
  -7   7   7     5698.03     5445.79    156.75 o
  -6   7   7     1167.50     1106.33     87.37 o
  -5   7   7      188.84      169.21     55.84 o
  -4   7   7      401.40      474.40     65.38 o
  -3   7   7       43.73      101.22     57.38 o
  -2   7   7       29.55        5.38     82.91 o
  -1   7   7       14.88       51.38     91.22 o
   0   7   7      601.25      570.39     81.99 o
   1   7   7      572.22      542.39     91.22 o
   2   7   7     1618.67     1788.86    118.91 o
   3   7   7      298.81      281.35     78.30 o
   4   7   7      251.84      170.29     91.99 o
   5   7   7      196.03      305.35     93.53 o
   6   7   7       55.81      109.37    133.98 o
   7   7   7      150.83     -160.60    160.60 o
   8   7   7      190.42      137.06    169.52 o
 -17   8   7      101.19       44.46    144.29 o
 -16   8   7       11.29      -73.99    118.45 o
 -15   8   7       55.56       19.07     76.30 o
 -14   8   7        2.12       42.61     88.60 o
 -13   8   7        7.30      -94.30     94.30 o
 -12   8   7       34.38      130.29     60.76 o
 -11   8   7        2.65       -5.85     82.14 o
 -10   8   7       33.91       16.77     82.45 o
  -9   8   7        9.22       37.53     59.84 o
  -8   8   7      470.23      438.56     68.15 o
  -7   8   7     1055.40     1026.64     90.30 o
  -6   8   7       16.80       36.30     81.53 o
  -5   8   7     1165.11     1046.49     87.22 o
  -4   8   7      314.23      333.81     67.53 o
  -3   8   7      187.72      237.97     74.14 o
  -2   8   7     1027.53     1132.78     97.83 o
  -1   8   7      177.14      210.90     79.68 o
   0   8   7      110.77      238.43     79.37 o
   1   8   7       70.55      113.83     85.07 o
   2   8   7       11.70     -125.22    125.22 o
   3   8   7      222.63      266.12     92.60 o
   4   8   7      140.91      205.97     92.30 o
   5   8   7       23.70      100.76     90.14 o
   6   8   7      125.25      102.76    104.91 o
   7   8   7      447.29      204.28    122.29 o
 -17   9   7       35.99     -118.29    135.06 o
 -16   9   7      145.16      118.29    133.06 o
 -15   9   7      577.95      626.23    102.76 o
 -14   9   7      315.08      386.72     90.91 o
 -13   9   7        2.89     -117.22    117.22 o
 -12   9   7        0.22       52.30     82.14 o
 -11   9   7       43.39       24.92     92.45 o
 -10   9   7      171.79      146.44     66.76 o
  -9   9   7       27.65       17.38     82.30 o
  -8   9   7      944.56      783.44     87.07 o
  -7   9   7        1.20      -45.38     92.91 o
  -6   9   7      227.57      200.44     73.38 o
  -5   9   7     1553.93     1431.98    106.91 o
  -4   9   7       34.79       23.84    102.60 o
  -3   9   7      895.16      983.73     95.22 o
  -2   9   7     1668.97     1539.66    114.91 o
  -1   9   7      267.39       41.53    117.52 o
   0   9   7        9.39      172.75     78.30 o
   1   9   7       68.19      151.06     78.61 o
   2   9   7        5.56      -49.22    122.29 o
   3   9   7      110.82      208.74     87.99 o
   4   9   7        0.68      148.14     90.76 o
   5   9   7       36.41       29.69    124.29 o
   6   9   7      140.73       84.14    150.90 o
 -17  10   7        2.35       56.15    127.37 o
 -16  10   7      129.10      275.20     89.22 o
 -15  10   7      393.32      368.57    104.14 o
 -14  10   7      358.04      123.37    134.45 o
 -13  10   7       10.16      164.13     74.45 o
 -12  10   7       31.07       97.06    110.60 o
 -11  10   7       46.79      -33.38    104.76 o
 -10  10   7      144.77       38.61    118.14 o
  -9  10   7       88.55      -44.15    101.06 o
  -8  10   7        4.98        0.00     89.07 o
  -7  10   7        1.09       37.38     85.07 o
  -6  10   7      353.35      531.32     78.14 o
  -5  10   7      412.90      434.10     82.14 o
  -4  10   7        3.09       85.37     92.60 o
  -3  10   7      371.81      375.34     87.37 o
  -2  10   7      122.02      279.50     85.68 o
  -1  10   7      310.60      482.40     91.07 o
   0  10   7     1283.87     1491.97    131.06 o
   1  10   7      857.79      931.42    114.60 o
   2  10   7       19.34       44.30    128.45 o
   3  10   7        8.71       65.68    136.14 o
   4  10   7        1.63      119.06     94.30 o
   5  10   7       12.58       21.07    149.21 o
 -16  11   7        0.64      -45.38    128.14 o
 -15  11   7       34.97       34.15     90.91 o
 -14  11   7       40.09       73.07    121.52 o
 -13  11   7       24.22     -108.29    114.60 o
 -12  11   7        2.33       14.92    104.60 o
 -11  11   7      254.49       71.53    117.06 o
 -10  11   7     1045.28     1017.57    110.14 o
  -9  11   7      615.20      668.99     98.14 o
  -8  11   7       61.60       20.46    111.68 o
  -7  11   7       30.16       58.30     71.07 o
  -6  11   7       18.21        6.92    105.83 o
  -5  11   7      118.62      133.37     81.22 o
  -4  11   7       23.51      115.68     71.07 o
  -3  11   7       55.28       22.46    106.45 o
  -2  11   7      306.72      240.12     89.53 o
  -1  11   7      863.64      840.67    112.91 o
   0  11   7     1157.89      935.12    122.29 o
   1  11   7      256.90       -9.08    139.68 o
   2  11   7        0.04      144.14     93.37 o
   3  11   7       99.31      308.12     99.06 o
 -15  12   7        1.60     -136.44    136.44 o
 -14  12   7        0.18      -17.07    121.83 o
 -13  12   7       80.35        8.31    125.83 o
 -12  12   7       56.28      130.75     81.99 o
 -11  12   7       38.16      -46.15    120.91 o
 -10  12   7      327.16      472.25     92.91 o
  -9  12   7      136.44      254.43     86.60 o
  -8  12   7       23.17        7.54    118.91 o
  -7  12   7      180.11      280.43     93.22 o
  -6  12   7        5.74      -45.38    132.14 o
  -5  12   7        0.03     -123.22    128.60 o
  -4  12   7        1.01      -31.69    129.37 o
  -3  12   7        0.22     -126.29    126.29 o
  -2  12   7       82.50      -43.23    121.68 o
  -1  12   7       31.58       54.45    147.98 o
   0  12   7      127.84      104.60    150.44 o
   1  12   7       24.81      -59.38    166.44 o
   2  12   7      155.32      -51.69    177.82 o
 -15  13   7        8.56     -135.68    135.68 o
 -14  13   7       26.85      -99.83    137.52 o
 -13  13   7        4.79      -35.07    136.29 o
 -12  13   7       70.28      119.06    125.68 o
 -11  13   7       19.26      -83.07    126.14 o
 -10  13   7       47.45       90.14    128.45 o
  -9  13   7      256.94      232.74     96.76 o
  -8  13   7     1099.62     1178.78    129.21 o
  -7  13   7      648.53      603.93    115.99 o
  -6  13   7      114.99       -8.31    135.52 o
  -5  13   7       66.04       50.61    127.37 o
  -4  13   7       14.06       78.45    139.06 o
  -3  13   7       66.67     -137.68    137.68 o
  -2  13   7       14.69      -28.46    145.37 o
  -1  13   7       25.55       69.38    153.98 o
   0  13   7       10.51      -51.53    155.67 o
 -13  14   7       17.09       46.76    129.37 o
 -12  14   7        0.43       -9.08    137.83 o
 -11  14   7        2.53       94.45     93.22 o
 -10  14   7       40.92      -18.00    145.98 o
  -9  14   7      274.31      221.20    103.68 o
  -8  14   7      400.95      309.19    113.22 o
  -7  14   7      488.49      391.49    105.53 o
  -6  14   7        5.04     -143.52    143.52 o
  -5  14   7       23.63     -110.76    143.06 o
  -4  14   7        0.58     -142.14    142.14 o
  -3  14   7      135.23       59.38    165.67 o
  -2  14   7      125.75      211.20    121.52 o
 -11  15   7        2.03     -153.37    153.37 o
 -10  15   7        0.92        9.54    153.06 o
  -9  15   7       34.23       38.15    136.14 o
  -8  15   7       23.00       -9.69    142.60 o
  -7  15   7        4.19      116.14    100.60 o
  -6  15   7       23.99       98.45    147.83 o
  -5  15   7       46.25      216.59    108.91 o
   0 -18   8        7.46       78.61    125.83 o
   1 -18   8        4.62       -9.54    121.06 o
   2 -18   8        6.42       55.99    129.37 o
   3 -18   8      150.34        0.00    147.98 o
   4 -18   8       79.68      104.45     91.07 o
   5 -18   8        0.01       76.76     80.45 o
   6 -18   8       48.30      172.29     86.45 o
   7 -18   8       45.98      -89.37     89.37 o
   8 -18   8      277.21      238.59    103.99 o
  -3 -17   8      365.02      143.98    173.06 o
  -2 -17   8       37.63      -68.30    139.06 o
  -1 -17   8       13.81      219.36     86.14 o
   0 -17   8       64.31       98.91    131.83 o
   1 -17   8        0.16       -8.61    110.91 o
   2 -17   8       26.12       68.61    103.68 o
   3 -17   8        8.38        4.31     78.45 o
   4 -17   8       32.83       66.45    117.52 o
   5 -17   8       57.44       74.76    115.99 o
   6 -17   8       84.77      167.67     85.53 o
   7 -17   8       24.60       93.83    117.83 o
   8 -17   8      479.42      458.71    101.22 o
   9 -17   8      189.62      243.51     89.07 o
  10 -17   8       14.89      -18.77    129.21 o
  -5 -16   8      126.47      282.89    113.83 o
  -4 -16   8      478.04      601.77    118.60 o
  -3 -16   8      254.89      292.73    103.06 o
  -2 -16   8        6.17       44.61    119.52 o
  -1 -16   8        4.31     -128.29    128.29 o
   0 -16   8      180.65      106.91    114.14 o
   1 -16   8      775.13      812.05    107.37 o
   2 -16   8      356.12      417.64     94.60 o
   3 -16   8       78.91       99.53    109.68 o
   4 -16   8       25.44      -45.53    110.14 o
   5 -16   8        1.30     -113.68    113.68 o
   6 -16   8       55.09     -100.76    103.83 o
   7 -16   8       11.14     -103.06    109.52 o
   8 -16   8       20.85      167.52     71.99 o
   9 -16   8        1.29      -34.00    106.76 o
  10 -16   8      190.27     -106.45    149.06 o
  11 -16   8      338.05      600.85    101.06 o
  -6 -15   8       75.14     -159.67    159.67 o
  -5 -15   8       60.31       98.91    146.60 o
  -4 -15   8        2.69      138.60     92.45 o
  -3 -15   8       17.00      186.13     80.14 o
  -2 -15   8       51.42       97.99    120.14 o
  -1 -15   8       87.78      101.37     75.22 o
   0 -15   8     1635.92     1301.99    125.22 o
   1 -15   8     2454.31     2009.75    133.68 o
   2 -15   8     1190.12     1172.16    107.68 o
   3 -15   8      427.82      464.56     78.45 o
   4 -15   8      417.56      428.87     73.22 o
   5 -15   8      304.05      309.65     74.91 o
   6 -15   8       97.88        0.00    102.45 o
   7 -15   8        0.91      -95.99     95.99 o
   8 -15   8       39.98      122.91     73.07 o
   9 -15   8       57.49      188.44     77.84 o
  10 -15   8      422.24      463.79    101.37 o
  11 -15   8      598.26      534.55    102.30 o
  12 -15   8      188.79       70.91     88.60 o
  -8 -14   8       24.02       22.77    139.37 o
  -7 -14   8       94.96        0.00    142.14 o
  -6 -14   8       77.43      290.58    101.53 o
  -5 -14   8      186.34      320.42     94.91 o
  -4 -14   8       32.28       42.46    117.37 o
  -3 -14   8       30.69       31.84    112.60 o
  -2 -14   8       85.95      -37.23    122.60 o
  -1 -14   8        2.22       10.61     70.91 o
   0 -14   8      308.35      280.27     78.30 o
   1 -14   8      855.10      898.35     97.22 o
   2 -14   8        1.82      -19.38     98.91 o
   3 -14   8      293.50      318.42     69.99 o
   4 -14   8      231.26       89.53    100.76 o
   5 -14   8        6.61       71.53     65.99 o
   6 -14   8      212.08      183.82     76.76 o
   7 -14   8       37.99       13.84     97.83 o
   8 -14   8        8.25      188.13     62.45 o
   9 -14   8        0.74       15.23     97.53 o
  10 -14   8       16.75      100.76     73.99 o
  11 -14   8       15.18       59.99    118.91 o
  12 -14   8       19.62     -128.45    128.45 o
  -9 -13   8        4.63       78.91    102.60 o
  -8 -13   8      154.90      -10.61    157.83 o
  -7 -13   8     1421.51     1158.93    142.14 o
  -6 -13   8     1543.84     1501.51    138.60 o
  -5 -13   8      281.94      376.88     89.68 o
  -4 -13   8       80.24      -31.23    108.76 o
  -3 -13   8       41.85      126.60     68.61 o
  -2 -13   8       18.75      -13.54    100.60 o
  -1 -13   8       45.37      -99.37     99.37 o
   0 -13   8        9.09      -24.77     87.07 o
   1 -13   8       46.72       53.53     89.22 o
   2 -13   8      661.88      566.08     75.53 o
   3 -13   8     3090.01     2879.95    123.52 o
   4 -13   8     1665.81     1718.25    100.76 o
   5 -13   8       85.50       42.15     81.07 o
   6 -13   8      455.12      395.95     82.91 o
   7 -13   8       63.62      159.67     73.07 o
   8 -13   8      108.23      167.98     70.76 o
   9 -13   8      100.27      279.66     72.76 o
  10 -13   8        3.34      -15.38    108.45 o
  11 -13   8       37.18      107.68    114.91 o
  12 -13   8        0.18       62.15    123.52 o
  13 -13   8        6.67      105.22    127.98 o
 -10 -12   8       62.94      132.45    147.98 o
  -9 -12   8       25.01      156.13     97.99 o
  -8 -12   8      385.79      295.66    111.83 o
  -7 -12   8     1263.34     1200.16    135.68 o
  -6 -12   8     1009.66     1112.02    118.60 o
  -5 -12   8      111.63      294.27     91.83 o
  -4 -12   8      439.93      573.62     86.45 o
  -3 -12   8       62.13       19.84    101.53 o
  -2 -12   8      486.10      452.41     81.84 o
  -1 -12   8      305.90      467.63     71.84 o
   0 -12   8      117.64       38.92     83.99 o
   1 -12   8       12.84       21.54     83.99 o
   2 -12   8      337.90      278.43     69.99 o
   3 -12   8      805.34      759.29     81.84 o
   4 -12   8      660.44      537.63     75.84 o
   5 -12   8        0.23      -11.23     76.14 o
   6 -12   8      593.08      672.53     79.22 o
   7 -12   8       15.51        0.00     96.14 o
   8 -12   8     1255.34     1304.30    102.60 o
   9 -12   8      999.13      933.73    104.76 o
  10 -12   8       36.34       81.99     99.68 o
  11 -12   8       20.46       72.14     88.91 o
  12 -12   8        1.11      -34.61    124.14 o
  13 -12   8        2.25     -126.91    126.91 o
 -11 -11   8        2.56       10.77    150.90 o
 -10 -11   8        0.66       40.61    137.98 o
  -9 -11   8       12.67      -28.77    129.06 o
  -8 -11   8      158.66      350.42     88.60 o
  -7 -11   8      130.00       68.15    132.75 o
  -6 -11   8        0.94       87.37    121.22 o
  -5 -11   8     2332.71     2631.83    135.52 o
  -4 -11   8     1742.25     1989.60    112.91 o
  -3 -11   8       39.89      167.36     58.30 o
  -2 -11   8     1164.08     1392.75     95.22 o
  -1 -11   8     1420.05     1248.00     90.30 o
   0 -11   8      112.55      195.67     55.22 o
   1 -11   8      100.94      108.60     51.99 o
   2 -11   8        2.54       14.31     65.07 o
   3 -11   8       13.27        4.92     71.84 o
   4 -11   8       20.67       97.68     53.53 o
   5 -11   8        0.24      128.14     50.46 o
   6 -11   8       61.08      165.21     62.30 o
   7 -11   8      574.12      470.87     72.30 o
   8 -11   8     1852.44     1738.86    113.83 o
   9 -11   8      995.65     1008.95    103.53 o
  10 -11   8       26.71      123.37     65.68 o
  11 -11   8        4.12      -23.69    101.06 o
  12 -11   8       22.71     -102.45    114.45 o
  13 -11   8        4.57     -126.75    126.75 o
 -12 -10   8        1.00      150.75     98.45 o
 -11 -10   8        0.51      100.91    141.37 o
 -10 -10   8       26.12       -9.54    127.98 o
  -9 -10   8      123.46      258.74     87.22 o
  -8 -10   8       11.45       82.45    117.06 o
  -7 -10   8      277.34      124.29    128.60 o
  -6 -10   8      101.94      173.21     82.61 o
  -5 -10   8      953.74     1014.34    101.37 o
  -4 -10   8     1533.62     1936.53    109.68 o
  -3 -10   8       83.15      179.36     63.07 o
  -2 -10   8      266.61      180.59     59.07 o
  -1 -10   8      866.64      689.45     73.07 o
   0 -10   8      756.31      736.83     68.91 o
   1 -10   8     3230.85     3064.39    107.68 o
   2 -10   8      640.95      741.75     64.45 o
   3 -10   8       69.97      117.37     48.92 o
   4 -10   8       76.81       70.30     75.07 o
   5 -10   8       16.57       10.00     76.76 o
   6 -10   8       10.93      157.52     53.84 o
   7 -10   8       76.47      112.60     57.99 o
   8 -10   8      300.79      312.73     73.99 o
   9 -10   8       17.81       19.69     95.99 o
  10 -10   8      310.86      382.26     85.68 o
  11 -10   8      327.58      392.41     93.22 o
  12 -10   8      110.32       25.07    115.52 o
  13 -10   8        1.53     -131.52    131.52 o
  14 -10   8       28.06      -68.76    133.68 o
 -13  -9   8       35.41      -64.30    148.44 o
 -12  -9   8      143.94      355.03    107.99 o
 -11  -9   8       48.97      116.75     88.91 o
 -10  -9   8      184.87       78.45    132.14 o
  -9  -9   8      772.64      860.20    101.53 o
  -8  -9   8      562.95      662.53    101.22 o
  -7  -9   8        8.03      -49.38    109.22 o
  -6  -9   8        5.01      -67.07     96.30 o
  -5  -9   8       42.58      174.90     70.61 o
  -4  -9   8      244.12      515.48     70.91 o
  -3  -9   8       57.50       69.22     74.14 o
  -2  -9   8      633.80      486.40     62.15 o
  -1  -9   8       40.09      168.44     49.84 o
   0  -9   8     3530.33     3389.28    106.60 o
   1  -9   8     9221.24     8364.82    160.13 o
   2  -9   8     1637.12     1591.19     79.07 o
   3  -9   8       30.30      147.52     45.23 o
   4  -9   8      106.42       62.15     69.84 o
   5  -9   8       72.04       -4.77     72.14 o
   6  -9   8       15.46      -20.31     80.76 o
   7  -9   8        0.05      -75.68     75.68 o
   8  -9   8        5.41       71.38     75.99 o
   9  -9   8      105.49      344.57     63.53 o
  10  -9   8      737.57      693.30     93.07 o
  11  -9   8      580.30      744.83     99.22 o
  12  -9   8       56.57      145.98     75.68 o
  13  -9   8       35.24      163.06     82.30 o
  14  -9   8       32.30       58.92    131.83 o
 -13  -8   8       47.95      109.99    100.91 o
 -12  -8   8      507.72      677.46    112.14 o
 -11  -8   8       73.79      -86.14    133.98 o
 -10  -8   8      718.66      770.52    108.60 o
  -9  -8   8     1530.81     1683.64    121.22 o
  -8  -8   8     1070.83     1387.83    105.83 o
  -7  -8   8        2.20        3.08     61.99 o
  -6  -8   8      207.14      184.44     65.07 o
  -5  -8   8        2.38       89.07     66.76 o
  -4  -8   8       26.73      106.14     51.99 o
  -3  -8   8       56.87       45.07     66.76 o
  -2  -8   8      496.47      340.11     56.92 o
  -1  -8   8     2832.97     2692.28     93.53 o
   0  -8   8     3541.34     3103.93     95.83 o
   1  -8   8     7658.76     7096.51    135.06 o
   2  -8   8      446.92      642.54     57.69 o
   3  -8   8     1064.72      747.14     60.76 o
   4  -8   8      645.63      761.60     64.61 o
   5  -8   8      432.22      533.47     61.99 o
   6  -8   8      697.19      719.76     68.91 o
   7  -8   8      185.31      213.82     62.45 o
   8  -8   8       12.92        6.00     87.22 o
   9  -8   8       37.26      -45.07     89.07 o
  10  -8   8      129.07      143.67     78.61 o
  11  -8   8       82.52       61.22    109.83 o
  12  -8   8       31.82      -99.99    125.83 o
  13  -8   8       80.50      190.59     83.99 o
  14  -8   8       10.66       19.69    126.29 o
 -14  -7   8       35.46       95.99     95.22 o
 -13  -7   8        0.26       74.76    133.83 o
 -12  -7   8      258.82      206.44     95.83 o
 -11  -7   8        3.61       31.84    119.52 o
 -10  -7   8      225.02      300.89     91.53 o
  -9  -7   8      913.79     1208.16    105.22 o
  -8  -7   8       15.94       97.53     58.15 o
  -7  -7   8     2499.64     2563.84    113.83 o
  -6  -7   8     2415.86     2685.05    116.45 o
  -5  -7   8      402.47      725.30     72.30 o
  -4  -7   8      187.33      145.98     55.84 o
  -3  -7   8       45.49      375.80     51.99 o
  -2  -7   8      111.22      216.13     46.76 o
  -1  -7   8      496.78      343.50     46.30 o
   0  -7   8      285.81       50.46     57.38 o
   1  -7   8      219.13      212.90     45.99 o
   2  -7   8      513.44      377.18     52.76 o
   3  -7   8      285.05      206.44     45.38 o
   4  -7   8       78.25      155.83     46.46 o
   5  -7   8     1958.88     1908.07     89.22 o
   6  -7   8     2184.36     2190.50     97.37 o
   7  -7   8      138.74       48.46     88.91 o
   8  -7   8       82.81      155.83     63.07 o
   9  -7   8       33.56      170.29     57.84 o
  10  -7   8       26.42      207.36     66.45 o
  11  -7   8        4.96      -76.76    110.29 o
  12  -7   8        4.21       37.84     81.37 o
  13  -7   8        0.27     -125.68    125.68 o
  14  -7   8       21.95      114.76     92.91 o
 -15  -6   8      128.76        0.00    149.21 o
 -14  -6   8      138.62       56.76    125.06 o
 -13  -6   8        6.85      104.45    124.45 o
 -12  -6   8        3.26      179.67     78.45 o
 -11  -6   8        0.04       43.99     91.37 o
 -10  -6   8      158.19       60.45     99.37 o
  -9  -6   8        1.01      -12.15     88.76 o
  -8  -6   8     1139.82     1180.47     88.91 o
  -7  -6   8     7875.93     8240.53    177.67 o
  -6  -6   8     9497.40    11864.54    199.36 o
  -5  -6   8       12.14      123.22     51.69 o
  -4  -6   8        1.05       22.15     76.76 o
  -3  -6   8        6.44      210.90     46.92 o
  -2  -6   8     1806.90     1584.73     69.84 o
  -1  -6   8      353.05      119.68     38.00 o
   0  -6   8       35.40      203.05     40.46 o
   1  -6   8      410.44      523.94     49.53 o
   2  -6   8     4404.43     3412.50     95.68 o
   3  -6   8     2336.33     1990.99     80.91 o
   4  -6   8      429.21      622.54     56.92 o
   5  -6   8      359.86      371.95     52.46 o
   6  -6   8     1002.44     1023.87     78.61 o
   7  -6   8       71.91      193.98     61.84 o
   8  -6   8     2037.77     1722.25    107.68 o
   9  -6   8      594.92      606.08     82.45 o
  10  -6   8        0.47      -78.14     92.45 o
  11  -6   8        6.41       -7.69    100.60 o
  12  -6   8        0.92      123.52     82.76 o
  13  -6   8       14.63      -18.61    113.37 o
 -15  -5   8        3.99     -116.45    146.75 o
 -14  -5   8       72.98      -62.30    133.98 o
 -13  -5   8       56.81      -48.76    112.60 o
 -12  -5   8        0.05       96.30    106.29 o
 -11  -5   8        6.63      -67.53     95.53 o
 -10  -5   8       39.67       24.61     96.14 o
  -9  -5   8       51.55       16.92     82.91 o
  -8  -5   8      343.72      413.49     62.61 o
  -7  -5   8     6177.71     5995.57    145.98 o
  -6  -5   8      311.41      536.24     59.99 o
  -5  -5   8     3487.24     3720.77    104.14 o
  -4  -5   8     2003.91     2045.29     80.45 o
  -3  -5   8     1362.31     1926.38     81.22 o
  -2  -5   8    10880.30    11916.69    153.83 o
  -1  -5   8     8556.98     8652.32    135.37 o
   0  -5   8      776.01      795.59     54.45 o
   1  -5   8       68.76      297.50     44.30 o
   2  -5   8      220.68      362.42     52.30 o
   3  -5   8      518.86      570.55     54.76 o
   4  -5   8      107.94      243.05     48.76 o
   5  -5   8       83.61       77.07     45.38 o
   6  -5   8      185.24      271.20     61.68 o
   7  -5   8     1550.43     1541.50     93.99 o
   8  -5   8     4489.25     3972.28    144.44 o
   9  -5   8     1778.65     1661.33    109.06 o
  10  -5   8        8.57       43.53    103.53 o
  11  -5   8       15.76      -47.69    106.91 o
  12  -5   8        6.35      139.52     78.76 o
  13  -5   8       29.63       57.22    132.14 o
 -16  -4   8       58.40     -120.45    132.45 o
 -15  -4   8      230.56        0.00    149.37 o
 -14  -4   8      725.21      628.85    106.60 o
 -13  -4   8      236.92      293.96     77.53 o
 -12  -4   8       10.48       49.22     72.30 o
 -11  -4   8       16.59      -12.77     95.99 o
 -10  -4   8       15.36      138.91     58.45 o
  -9  -4   8      107.59       62.92     54.76 o
  -8  -4   8      131.62      153.83     52.15 o
  -7  -4   8       46.23      138.91     52.61 o
  -6  -4   8     1604.71     2036.83     82.45 o
  -5  -4   8    11905.33    11321.53    163.83 o
  -4  -4   8     3420.99     3414.66     90.76 o
  -3  -4   8     3504.24     3578.94     99.68 o
  -2  -4   8     7339.02     7729.05    139.98 o
  -1  -4   8     3376.36     3613.25     94.45 o
   0  -4   8      671.70      892.20     54.45 o
   1  -4   8     2267.66     2191.58     81.68 o
   2  -4   8       31.25      154.29     45.38 o
   3  -4   8      727.19      631.00     60.30 o
   4  -4   8       67.23      256.89     49.99 o
   5  -4   8        5.18       66.15     69.84 o
   6  -4   8      260.45      326.88     62.30 o
   7  -4   8     1063.98      833.13     83.22 o
   8  -4   8      867.01      718.83     87.99 o
   9  -4   8      278.36       72.61     79.53 o
  10  -4   8      126.87      106.14    107.37 o
  11  -4   8       92.77      166.29     85.07 o
  12  -4   8        1.38       63.84    122.60 o
  13  -4   8       41.73      -59.68    142.14 o
 -16  -3   8        1.27     -133.83    133.83 o
 -15  -3   8      506.00      500.71    105.68 o
 -14  -3   8      652.49      746.06    100.60 o
 -13  -3   8       31.29       58.61    109.52 o
 -12  -3   8      262.59      248.89     72.45 o
 -11  -3   8        2.59      -90.30     90.30 o
 -10  -3   8      639.16      734.53     80.91 o
  -9  -3   8      835.33      714.22     78.14 o
  -8  -3   8      782.74      755.29     63.07 o
  -7  -3   8       12.57      133.06     40.92 o
  -6  -3   8       16.51       44.76     40.61 o
  -5  -3   8     1577.41     1372.75     66.76 o
  -4  -3   8      937.58     1115.86     58.61 o
  -3  -3   8       72.38       39.23     36.15 o
  -2  -3   8      691.11      453.79     49.22 o
  -1  -3   8      300.20      753.60     53.69 o
   0  -3   8    15439.63    19240.71    204.74 o
   1  -3   8    22640.38    25577.93    264.89 o
   2  -3   8     4449.86     5104.60    119.06 o
   3  -3   8       71.74        0.00     62.45 o
   4  -3   8       90.25       71.68     72.45 o
   5  -3   8       94.20      229.20     53.69 o
   6  -3   8      268.28      243.20     61.38 o
   7  -3   8        0.37       -5.85     84.76 o
   8  -3   8       30.21       13.23     90.91 o
   9  -3   8      180.67      390.88     74.61 o
  10  -3   8      410.25      295.19     90.14 o
  11  -3   8      245.43      237.20     93.53 o
  12  -3   8       70.92       37.69    125.83 o
  13  -3   8       20.78      -41.23    156.13 o
 -16  -2   8        4.63     -135.37    135.37 o
 -15  -2   8       21.35       55.07     82.45 o
 -14  -2   8      510.17      500.09     90.76 o
 -13  -2   8       39.75      -27.84     92.60 o
 -12  -2   8      966.19      890.35     91.22 o
 -11  -2   8       56.37      144.75     62.15 o
 -10  -2   8     2932.21     2748.58    114.14 o
  -9  -2   8     5079.24     4776.80    131.21 o
  -8  -2   8     1002.06      969.57     63.68 o
  -7  -2   8        2.15       25.23     56.61 o
  -6  -2   8        8.04      -26.00     54.45 o
  -5  -2   8      166.03      169.06     37.84 o
  -4  -2   8      403.11      175.21     40.46 o
  -1  -2   8     2203.65     2643.37     87.07 o
   0  -2   8    24590.50    29658.66    289.35 o
   1  -2   8    17631.48    21945.15    233.97 o
   2  -2   8        2.19      121.98     43.38 o
   3  -2   8     1216.07     1004.65     67.07 o
   4  -2   8     1200.80     1236.16     81.53 o
   5  -2   8      565.37      571.47     70.15 o
   6  -2   8      431.96      450.41     72.76 o
   7  -2   8       15.31       31.23     86.30 o
   8  -2   8      126.07       13.69    103.83 o
   9  -2   8      175.02      240.28     79.99 o
  10  -2   8      120.41       49.22    117.37 o
  11  -2   8       49.45      130.29     85.99 o
  12  -2   8       26.10       68.61    120.45 o
 -17  -1   8       20.05       -9.84    137.52 o
 -16  -1   8        7.25      174.44     81.68 o
 -15  -1   8       34.64     -125.22    125.22 o
 -14  -1   8      230.87      103.53    106.29 o
 -13  -1   8      105.78       93.99    100.30 o
 -12  -1   8      535.52      565.62     73.38 o
 -11  -1   8       79.46      166.75     60.61 o
 -10  -1   8     1265.76     1166.63     85.37 o
  -9  -1   8     1232.00     1456.13     79.68 o
  -8  -1   8      216.02      264.12     46.61 o
  -7  -1   8     3981.77     3661.55    101.83 o
  -6  -1   8     3190.10     2623.99     84.91 o
  -5  -1   8      561.26      651.77     52.61 o
  -4  -1   8      113.30       43.84     48.30 o
  -3  -1   8     1598.67     1314.30     60.76 o
  -1  -1   8       11.61      175.21     44.76 o
   0  -1   8     1490.48     1497.51     73.99 o
   1  -1   8     1249.51     1700.25     81.53 o
   2  -1   8     4201.36     4234.25    117.99 o
   3  -1   8      461.90      256.43     55.38 o
   4  -1   8        9.08      139.21     54.15 o
   5  -1   8     2384.16     2617.83    113.22 o
   6  -1   8     1969.28     1896.38    115.06 o
   7  -1   8       68.27      158.90     73.38 o
   8  -1   8       69.39       79.37     71.07 o
   9  -1   8       40.72      102.76    109.68 o
  10  -1   8        0.05      120.60     77.99 o
  11  -1   8        2.89     -127.52    127.52 o
  12  -1   8        6.43     -146.29    146.29 o
 -17   0   8      384.02      375.34    106.91 o
 -16   0   8      174.39      377.34     93.37 o
 -15   0   8       26.67       86.91    112.45 o
 -14   0   8       65.80      -93.07    100.45 o
 -13   0   8       12.03      -96.45     96.45 o
 -12   0   8      144.97      207.97     59.22 o
 -11   0   8        3.77      -81.99     81.99 o
 -10   0   8      199.28       60.45     77.22 o
  -9   0   8      106.50      279.81     50.46 o
  -8   0   8     1038.61      842.97     61.53 o
  -7   0   8     9238.83     7841.65    151.06 o
  -6   0   8     3133.68     3232.99     96.45 o
  -5   0   8      181.30      121.22     37.07 o
  -4   0   8     2598.25     1965.45     76.30 o
  -3   0   8      139.74      113.83     38.00 o
  -2   0   8     1161.48     1030.49     61.38 o
  -1   0   8       75.01      -17.54     51.84 o
   0   0   8      708.36     1334.45     69.53 o
   1   0   8      753.24      819.75     67.84 o
   2   0   8     1229.24     1003.11     73.22 o
   3   0   8        5.24      199.82     47.84 o
   4   0   8     1413.25     1353.99     91.37 o
   5   0   8     2036.43     2079.59    109.22 o
   6   0   8      934.24      991.72    100.91 o
   7   0   8       19.92      171.67     72.76 o
   8   0   8      470.06      570.39     91.83 o
   9   0   8      276.80      133.37    145.21 o
  10   0   8        5.58      131.52     84.30 o
  11   0   8        6.09       49.38    120.14 o
  12   0   8        7.62      144.29     96.60 o
 -17   1   8      552.77      667.46    110.76 o
 -16   1   8      209.85      118.60    134.91 o
 -15   1   8        0.46      138.29     71.07 o
 -14   1   8        8.23      128.14     67.38 o
 -13   1   8      175.13      209.05     62.61 o
 -12   1   8        1.67       33.84     81.37 o
 -11   1   8       20.20      -25.38     73.53 o
 -10   1   8       77.40      171.52     50.92 o
  -9   1   8      100.58       49.53     68.91 o
  -8   1   8       32.86      107.53     43.07 o
  -7   1   8     4056.28     3555.72    104.76 o
  -6   1   8      829.73     1076.18     62.15 o
  -5   1   8     2240.80     1719.94     73.53 o
  -4   1   8     2365.97     1865.77     75.53 o
  -3   1   8      771.50     1034.49     61.38 o
  -2   1   8     5394.88     5972.80    129.68 o
  -1   1   8     3779.62     3446.19    105.22 o
   0   1   8      262.87      418.56     55.84 o
   1   1   8      167.23       42.92     71.07 o
   2   1   8       80.51       67.68     48.46 o
   3   1   8        0.83      -70.30     70.30 o
   4   1   8      295.87      405.33     59.68 o
   5   1   8       76.87      181.21     62.30 o
   6   1   8      114.17      215.82     75.07 o
   7   1   8     1233.79     1215.54    107.68 o
   8   1   8     2600.38     2429.39    149.52 o
   9   1   8      439.18      555.32     96.60 o
  10   1   8       24.48       66.76    130.60 o
  11   1   8       26.53       82.76    148.44 o
 -17   2   8      132.38      241.35     89.84 o
 -16   2   8       12.23      182.44     76.14 o
 -15   2   8      373.89      401.18     80.45 o
 -14   2   8      245.62      362.72     79.68 o
 -13   2   8      138.68      104.29     64.76 o
 -12   2   8      271.69      271.66     69.53 o
 -11   2   8      422.41      424.72     62.61 o
 -10   2   8      135.17      191.82     49.53 o
  -9   2   8       75.31       37.53     60.92 o
  -8   2   8       28.62      103.83     43.38 o
  -7   2   8      567.78      533.78     54.45 o
  -6   2   8      236.90      265.81     42.46 o
  -5   2   8     2627.96     2492.62     86.76 o
  -4   2   8       11.79      297.50     48.46 o
  -3   2   8    10012.70    10868.20    173.36 o
  -2   2   8    12758.26    13163.46    197.98 o
  -1   2   8     4762.85     5331.96    133.52 o
   0   2   8       48.93       47.53     62.30 o
   1   2   8      455.61      307.65     59.38 o
   2   2   8       20.31      -20.15     75.84 o
   3   2   8       96.76        0.00     91.37 o
   4   2   8        8.42       89.07     60.92 o
   5   2   8      191.76      133.21     67.38 o
   6   2   8      427.28      429.79     83.53 o
   7   2   8     1402.82     1356.60    118.45 o
   8   2   8     1198.17      918.35    118.14 o
   9   2   8       13.15      -63.99    126.60 o
  10   2   8       91.84      192.90     97.37 o
  11   2   8       96.98      154.75    106.76 o
 -18   3   8        0.14      116.60    121.37 o
 -17   3   8       12.63       70.91    127.52 o
 -16   3   8      109.31        0.00    116.91 o
 -15   3   8      303.62      322.27     81.07 o
 -14   3   8      685.51      754.83     89.07 o
 -13   3   8       38.60      -54.45     97.53 o
 -12   3   8      229.53      255.51     69.84 o
 -11   3   8       54.63      135.37     50.15 o
 -10   3   8      355.48      335.50     58.45 o
  -9   3   8      437.29      473.02     57.22 o
  -8   3   8       29.13      118.75     41.07 o
  -7   3   8       59.60       74.91     43.23 o
  -6   3   8      581.19      425.64     51.69 o
  -5   3   8     1786.14     1829.78     80.30 o
  -4   3   8        5.01      203.05     48.46 o
  -3   3   8     3373.82     3321.13    109.52 o
  -2   3   8     1822.96     1806.85     88.91 o
  -1   3   8      285.00      541.93     57.99 o
   0   3   8     2267.96     2201.11    100.91 o
   1   3   8     1532.27     1615.80     92.91 o
   2   3   8        6.68       48.15     84.60 o
   3   3   8      465.27      434.41     71.22 o
   4   3   8      103.27       75.38     93.68 o
   5   3   8      157.75      201.98     69.53 o
   6   3   8      183.47      223.66     80.30 o
   7   3   8       12.22      -16.31    122.14 o
   8   3   8       40.64      -61.99    114.29 o
   9   3   8      168.90      105.99    133.06 o
  10   3   8      152.59      295.50    107.37 o
 -18   4   8        2.74     -130.14    130.14 o
 -17   4   8        0.15     -134.45    134.45 o
 -16   4   8        2.50      -16.15     99.22 o
 -15   4   8       74.27       65.53    115.06 o
 -14   4   8       63.75      -66.45    103.37 o
 -13   4   8        8.88       81.99     60.61 o
 -12   4   8      285.75      297.50     67.22 o
 -11   4   8      585.96      583.01     69.22 o
 -10   4   8     3098.57     2915.95    119.52 o
  -9   4   8     4004.74     3721.70    123.52 o
  -8   4   8      785.72      730.83     62.45 o
  -7   4   8       49.15       30.00     43.07 o
  -6   4   8       11.05       19.69     55.69 o
  -5   4   8       20.14      123.52     42.46 o
  -4   4   8        5.26      163.06     44.30 o
  -3   4   8      184.99      424.26     55.53 o
  -2   4   8      229.09      339.96     59.53 o
  -1   4   8     2544.72     2500.31    109.37 o
   0   4   8     7852.26     8310.21    181.21 o
   1   4   8     4007.61     4311.93    142.60 o
   2   4   8        1.51      -46.46     91.99 o
   3   4   8      577.54      546.86     84.45 o
   4   4   8       81.14      158.60     72.91 o
   5   4   8      152.24      263.20     81.22 o
   6   4   8      177.21      217.97     81.99 o
   7   4   8       18.68       60.15     75.53 o
   8   4   8       60.49      102.60    127.06 o
   9   4   8       20.97      268.27     99.22 o
 -18   5   8        0.45      -57.22    127.98 o
 -17   5   8        0.45     -111.52    111.52 o
 -16   5   8       41.36        0.00    114.14 o
 -15   5   8       18.43      131.68     70.15 o
 -14   5   8        4.24      -16.92     60.61 o
 -13   5   8        4.33       18.46     86.14 o
 -12   5   8       50.36       93.83     55.99 o
 -11   5   8      580.91      641.00     77.53 o
 -10   5   8     2930.90     2901.80    120.14 o
  -9   5   8     2163.31     2245.72    100.60 o
  -8   5   8       19.82       39.84     65.53 o
  -7   5   8      148.11      144.14     50.61 o
  -6   5   8        8.31       21.38     62.30 o
  -5   5   8      542.67      452.41     59.68 o
  -4   5   8      399.05      342.11     52.30 o
  -3   5   8      765.90      676.84     70.61 o
  -2   5   8       46.16      202.13     54.76 o
  -1   5   8     1037.29     1027.10     83.84 o
   0   5   8     2937.45     3084.85    127.68 o
   1   5   8     2906.49     3073.31    132.75 o
   2   5   8       78.76       38.00    100.30 o
   3   5   8      488.31      645.77     87.99 o
   4   5   8      310.41      421.64     78.91 o
   5   5   8     1417.76     1175.09    119.52 o
   6   5   8      541.76      363.80     98.30 o
   7   5   8       52.16      187.36     85.84 o
   8   5   8       76.25      301.50     88.30 o
   9   5   8       24.81      117.52    152.14 o
 -18   6   8       85.65       95.22     97.22 o
 -17   6   8      204.91       70.15    137.98 o
 -16   6   8       54.92      124.75     80.30 o
 -15   6   8       33.58       29.69    108.45 o
 -14   6   8       43.55       13.54     64.15 o
 -13   6   8        0.07      -37.84     91.68 o
 -12   6   8        5.75      -35.23     87.53 o
 -11   6   8      127.08      143.06     61.53 o
 -10   6   8      220.72      279.97     59.99 o
  -9   6   8      155.40      145.67     58.15 o
  -8   6   8     1988.32     1957.45     97.68 o
  -7   6   8     3640.55     3484.80    126.29 o
  -6   6   8      153.42      205.05     61.38 o
  -5   6   8      905.59      991.26     75.99 o
  -4   6   8      618.29      564.85     67.99 o
  -3   6   8      116.67      166.44     57.69 o
  -2   6   8      131.04       53.53     80.45 o
  -1   6   8       27.18      -51.53     87.22 o
   0   6   8      127.41      323.34     67.84 o
   1   6   8      138.78      139.37     65.99 o
   2   6   8       73.17       89.37     93.99 o
   3   6   8       27.95      150.14     72.30 o
   4   6   8      560.38      580.08     91.83 o
   5   6   8     1126.27      912.96    114.29 o
   6   6   8      266.17      198.90     99.37 o
   7   6   8        0.02      -97.53    119.99 o
   8   6   8      203.29       94.30    155.06 o
 -17   7   8      439.83      544.55    106.60 o
 -16   7   8      132.45      -81.84    131.98 o
 -15   7   8        0.02      -15.23    102.76 o
 -14   7   8        3.02        0.00     89.37 o
 -13   7   8       62.60     -100.45    100.45 o
 -12   7   8        8.32       67.53     59.07 o
 -11   7   8       20.15      -40.46     79.84 o
 -10   7   8        2.01       27.54     71.22 o
  -9   7   8      176.81      240.74     59.53 o
  -8   7   8      412.84      265.35     65.84 o
  -7   7   8     1406.36     1275.54     95.22 o
  -6   7   8      134.10      194.75     57.07 o
  -5   7   8      694.33      613.46     77.22 o
  -4   7   8      357.52      461.17     63.99 o
  -3   7   8      519.38      458.10     77.07 o
  -2   7   8     1383.79     1367.68     97.37 o
  -1   7   8      337.99      310.73     78.30 o
   0   7   8        6.84       66.45     69.99 o
   1   7   8       17.24       35.38     95.68 o
   2   7   8        6.92       74.91     98.30 o
   3   7   8       71.66       63.53     83.68 o
   4   7   8      131.05      177.82     85.53 o
   5   7   8       12.27      -90.45    129.83 o
   6   7   8       20.41      -29.07    131.06 o
   7   7   8      347.54      311.50    107.06 o
 -17   8   8      112.61      171.21     97.06 o
 -16   8   8        0.77     -134.14    134.14 o
 -15   8   8      127.03      222.13     85.07 o
 -14   8   8       17.18       91.07     73.07 o
 -13   8   8      205.31      194.44     74.91 o
 -12   8   8      300.77      354.26     74.61 o
 -11   8   8      171.91      107.22     72.76 o
 -10   8   8        5.57      -76.45     81.22 o
  -9   8   8     1023.98      962.65     90.76 o
  -8   8   8        5.37       72.61     56.61 o
  -7   8   8        0.17      -55.69     81.22 o
  -6   8   8        1.30       16.92     77.38 o
  -5   8   8       68.89       57.07     85.84 o
  -4   8   8       65.71       64.45     71.38 o
  -3   8   8     2924.41     2907.95    129.21 o
  -2   8   8     2784.39     2712.74    140.75 o
  -1   8   8     1543.11     1352.60    111.52 o
   0   8   8       44.18     -113.52    113.52 o
   1   8   8        8.75       53.53    124.29 o
   2   8   8        1.34     -118.14    118.14 o
   3   8   8       18.69      111.68    117.52 o
   4   8   8        4.79     -137.52    137.52 o
   5   8   8      103.80      218.90     93.37 o
   6   8   8      218.93       83.07    155.37 o
 -17   9   8        7.44     -143.21    143.21 o
 -16   9   8       27.79      150.75     93.68 o
 -15   9   8      207.95       80.61    146.14 o
 -14   9   8       27.04       60.61    122.14 o
 -13   9   8      243.98      429.79     80.76 o
 -12   9   8      605.02      633.31     99.68 o
 -11   9   8       77.25      110.76     73.99 o
 -10   9   8        0.21       37.84     97.68 o
  -9   9   8       23.38       80.14     86.91 o
  -8   9   8       33.57       18.15     91.53 o
  -7   9   8        8.65       21.54     65.07 o
  -6   9   8        3.66      -97.22     97.22 o
  -5   9   8       19.25       43.84     93.37 o
  -4   9   8      437.38      509.01     82.61 o
  -3   9   8     1813.21     1698.25    120.29 o
  -2   9   8     1669.72     1625.34    115.68 o
  -1   9   8        2.54     -109.22    109.22 o
   0   9   8      284.10      125.68    134.45 o
   1   9   8      344.75      389.03     98.45 o
   2   9   8        8.36      -52.46    126.45 o
   3   9   8       57.71      166.13     97.99 o
   4   9   8        1.12        9.84    150.29 o
   5   9   8       62.63      125.22     99.68 o
 -16  10   8        0.12     -122.29    122.29 o
 -15  10   8       21.49      -25.23    125.98 o
 -14  10   8       34.68      -15.84    113.06 o
 -13  10   8       49.13       45.23    117.06 o
 -12  10   8       88.72      159.21     79.53 o
 -11  10   8      284.10      177.98     80.61 o
 -10  10   8     1032.47      904.35    109.06 o
  -9  10   8      707.13      702.38     92.60 o
  -8  10   8       27.52       46.46     67.84 o
  -7  10   8        2.03       93.68     97.37 o
  -6  10   8        1.83      -99.68     99.68 o
  -5  10   8       15.57      171.67     64.30 o
  -4  10   8        0.39      -49.38    106.60 o
  -3  10   8       31.14       95.68     99.06 o
  -2  10   8      298.43      282.58     87.07 o
  -1  10   8      400.71      330.73     99.37 o
   0  10   8      566.33      730.37    105.53 o
   1  10   8      236.97      210.59     95.53 o
   2  10   8      164.62      -18.77    162.60 o
   3  10   8      140.91      257.97    116.45 o
   4  10   8       75.35      236.12    105.53 o
 -16  11   8       17.44      -74.14    119.37 o
 -15  11   8        4.22     -105.22    115.68 o
 -14  11   8       53.85      104.45     78.14 o
 -13  11   8        3.31     -116.29    116.29 o
 -12  11   8        3.86      107.83    121.52 o
 -11  11   8      351.67      362.88     88.91 o
 -10  11   8     1286.63     1199.24    120.45 o
  -9  11   8      671.12      660.69    102.76 o
  -8  11   8       25.89       79.84    103.53 o
  -7  11   8       38.83       14.46     80.45 o
  -6  11   8        1.57       51.38    111.06 o
  -5  11   8       26.94       67.38    110.91 o
  -4  11   8        0.08      -15.38    119.37 o
  -3  11   8       96.70       40.30    111.22 o
  -2  11   8      191.50      282.89     92.60 o
  -1  11   8      153.09      181.67     99.37 o
   0  11   8      266.41      157.21    159.83 o
   1  11   8       30.43     -156.75    156.75 o
   2  11   8       22.40      111.37    160.29 o
 -15  12   8       20.04      110.76    127.83 o
 -14  12   8        7.48      -17.69    117.99 o
 -13  12   8        6.07       29.69     87.37 o
 -12  12   8        7.19       90.91     84.91 o
 -11  12   8      206.82      467.79     90.14 o
 -10  12   8      128.24       63.68    125.06 o
  -9  12   8       17.91      102.76    108.29 o
  -8  12   8       13.19       86.76     85.07 o
  -7  12   8      105.87      292.89     90.14 o
  -6  12   8      123.89       56.15    124.60 o
  -5  12   8      429.24      414.10     99.37 o
  -4  12   8      339.83      253.81    102.60 o
  -3  12   8       36.87      308.12     90.76 o
  -2  12   8        9.30     -151.52    151.52 o
  -1  12   8        2.47      149.06     99.37 o
   0  12   8      109.61       99.99    156.13 o
   1  12   8       32.67     -145.83    174.44 o
 -14  13   8        0.05      -93.68    145.98 o
 -13  13   8       10.87      158.90     94.91 o
 -12  13   8        0.06     -143.83    143.83 o
 -11  13   8        1.83       17.54    123.06 o
 -10  13   8       25.50       99.22     88.30 o
  -9  13   8       68.74      167.21     98.14 o
  -8  13   8      270.12      337.96    100.76 o
  -7  13   8       29.71       -8.61    133.06 o
  -6  13   8       48.22       26.15    134.75 o
  -5  13   8      364.64      331.50    111.06 o
  -4  13   8      145.33      129.52    145.52 o
  -3  13   8       20.18      -19.38    146.29 o
  -2  13   8       35.59      190.75    112.29 o
  -1  13   8       40.34      197.98    110.60 o
 -12  14   8      102.38      114.29    168.29 o
 -11  14   8       25.52       28.30    101.06 o
 -10  14   8        0.01       83.99    134.14 o
  -9  14   8        4.65      -55.69    139.98 o
  -8  14   8        6.56       18.61    149.52 o
  -7  14   8       95.53      103.06    150.14 o
  -6  14   8       53.41      -66.76    152.75 o
  -5  14   8       29.69      136.60    151.98 o
  -4  14   8      193.43       70.45    160.29 o
  -3  14   8      543.09      428.87    131.68 o
   0 -18   9      166.71      156.60    104.60 o
   1 -18   9       31.60       76.30    119.99 o
   2 -18   9       19.01     -133.98    133.98 o
   3 -18   9       37.28       18.31    120.14 o
   4 -18   9        1.59      113.99     79.84 o
   5 -18   9       11.45       81.84    119.06 o
   6 -18   9        8.54      -36.61    127.68 o
   7 -18   9      104.12        0.00    132.91 o
  -3 -17   9        1.69     -101.99    137.37 o
  -2 -17   9      402.34      460.56     97.06 o
  -1 -17   9      737.90      422.87    118.45 o
   0 -17   9       63.97      -18.00    135.06 o
   1 -17   9       35.20       96.45    113.22 o
   2 -17   9        3.57      137.21     86.91 o
   3 -17   9       23.35        8.46    115.22 o
   4 -17   9        3.15     -121.37    121.37 o
   5 -17   9        5.47       50.46    106.91 o
   6 -17   9        3.40        0.00    108.29 o
   7 -17   9       12.66       43.23    111.99 o
   8 -17   9      205.67      281.04     99.99 o
   9 -17   9      169.96      290.73     93.53 o
  -5 -16   9       45.60      -84.60    159.06 o
  -4 -16   9       30.81       89.53    143.06 o
  -3 -16   9       62.33      178.13     89.99 o
  -2 -16   9      154.58      106.76    125.22 o
  -1 -16   9        0.25      -68.15    109.83 o
   0 -16   9      274.84      321.35     86.76 o
   1 -16   9     1285.64     1255.54    114.14 o
   2 -16   9      256.63      312.73     92.60 o
   3 -16   9       37.69        7.69    108.91 o
   4 -16   9        6.63      -92.45    103.37 o
   5 -16   9       41.68      101.06    102.76 o
   6 -16   9        2.41       86.91     78.45 o
   7 -16   9        9.55       56.76     63.84 o
   8 -16   9        2.65       67.22    101.22 o
   9 -16   9        0.09       26.15     84.14 o
  10 -16   9       25.07        9.23    128.91 o
  -6 -15   9       64.45     -115.52    160.90 o
  -5 -15   9       71.82       98.30    126.45 o
  -4 -15   9       30.16       45.84    124.75 o
  -3 -15   9       87.59       68.76    133.83 o
  -2 -15   9        2.16       97.83    122.91 o
  -1 -15   9       87.47        7.85    119.52 o
   0 -15   9      825.74      953.88    102.45 o
   1 -15   9     2047.02     1938.22    127.37 o
   2 -15   9      578.26      531.17     93.22 o
   3 -15   9      191.12      180.13     75.22 o
   4 -15   9      107.37        7.08     98.60 o
   5 -15   9      582.60      503.48     88.60 o
   6 -15   9      263.55      287.20     89.37 o
   7 -15   9      133.29      144.44     80.76 o
   8 -15   9        8.53       55.38     99.06 o
   9 -15   9        4.67       91.22    101.22 o
  10 -15   9       22.49       78.61    121.99 o
  11 -15   9       94.44      -83.07    132.91 o
  -8 -14   9      104.23      125.06    164.13 o
  -7 -14   9      113.15      147.83    149.21 o
  -6 -14   9      392.28      299.04    115.83 o
  -5 -14   9        0.40      -36.46    124.60 o
  -4 -14   9      132.33       59.07    141.98 o
  -3 -14   9       21.91       63.07     87.22 o
  -2 -14   9      104.12       14.92    120.14 o
  -1 -14   9        0.20       56.92     92.91 o
   0 -14   9       12.31       34.15     98.91 o
   1 -14   9      103.65      171.98     74.91 o
   2 -14   9        1.93       13.08    101.37 o
   3 -14   9      133.02      142.60     67.53 o
   4 -14   9        0.14       65.53     84.30 o
   5 -14   9      664.94      678.38     92.14 o
   6 -14   9     1908.04     1870.54    116.91 o
   7 -14   9      893.83      841.74     92.14 o
   8 -14   9       41.60        0.00     97.37 o
   9 -14   9       15.14       47.53    106.14 o
  10 -14   9       88.75      113.22     77.07 o
  11 -14   9        0.02      106.91    121.52 o
  12 -14   9       16.85       -9.54    133.68 o
  -9 -13   9       54.20      173.98    110.14 o
  -8 -13   9       97.72       42.61    139.83 o
  -7 -13   9     1492.12     1714.10    146.75 o
  -6 -13   9      526.15      613.77    104.29 o
  -5 -13   9       12.00      160.29     85.37 o
  -4 -13   9      402.32      516.40     95.22 o
  -3 -13   9        6.19      100.91     74.45 o
  -2 -13   9      188.68      -20.31    112.29 o
  -1 -13   9      201.86      275.81     72.45 o
   0 -13   9       35.16      -37.07    100.45 o
   1 -13   9       22.71       47.99     88.76 o
   2 -13   9       17.45       89.07     56.45 o
   3 -13   9      315.62      334.11     70.61 o
   4 -13   9       85.71      112.29     63.07 o
   5 -13   9      133.38      187.05     68.30 o
   6 -13   9      762.25      744.83     89.53 o
   7 -13   9       48.16      -67.84    104.29 o
   8 -13   9      354.41      422.26     84.76 o
   9 -13   9      167.20      277.20     80.45 o
  10 -13   9       10.52       40.61     98.76 o
  11 -13   9       36.74      103.83    127.37 o
  12 -13   9        0.42       65.07    129.06 o
 -10 -12   9      112.78      164.60    172.90 o
  -9 -12   9       29.50       62.15    145.83 o
  -8 -12   9        0.14     -147.67    147.67 o
  -7 -12   9      941.65      902.97    122.29 o
  -6 -12   9       26.24       94.60    122.45 o
  -5 -12   9      483.05      720.37     97.68 o
  -4 -12   9      133.49      157.21     80.91 o
  -3 -12   9      132.44      148.44     73.84 o
  -2 -12   9     2757.61     2472.16    126.75 o
  -1 -12   9     2945.17     2468.00    122.45 o
   0 -12   9      505.72      719.14     68.61 o
   1 -12   9      149.67      -11.08     86.45 o
   2 -12   9      141.21       16.31     79.53 o
   3 -12   9       16.10       54.92     70.91 o
   4 -12   9       17.07       56.30     79.99 o
   5 -12   9       15.00      107.99     55.53 o
   6 -12   9      100.40      174.13     55.84 o
   7 -12   9      445.72       71.07    115.99 o
   8 -12   9     2120.94     1915.15    125.22 o
   9 -12   9     1072.22     1105.25    101.06 o
  10 -12   9      120.67       39.38    113.52 o
  11 -12   9        0.57      -33.84    114.14 o
  12 -12   9        1.48      104.91     82.91 o
  13 -12   9       15.64       88.14     91.22 o
 -11 -11   9      195.52      135.06    113.99 o
 -10 -11   9      123.04      116.60     99.99 o
  -9 -11   9       50.41       57.22    129.98 o
  -8 -11   9       14.82      -99.06    134.29 o
  -7 -11   9       30.98       85.84    125.68 o
  -6 -11   9        9.78     -119.99    126.14 o
  -5 -11   9      278.23      447.94     85.99 o
  -4 -11   9      170.67      190.28     72.61 o
  -3 -11   9      723.29      750.37     84.91 o
  -2 -11   9     3892.85     3413.58    139.98 o
  -1 -11   9     4453.44     3903.37    137.37 o
   0 -11   9       53.45      113.83     53.07 o
   1 -11   9      439.58      495.63     70.61 o
   2 -11   9      213.81      395.18     61.07 o
   3 -11   9      248.06      142.75     59.68 o
   4 -11   9        0.41      102.91     49.38 o
   5 -11   9        9.67      -38.61     73.84 o
   6 -11   9      370.14      341.04     63.22 o
   7 -11   9      301.70      247.97     78.45 o
   8 -11   9      988.41      972.19     91.53 o
   9 -11   9      343.06      406.87     80.61 o
  10 -11   9       41.71       38.46    104.91 o
  11 -11   9       30.00      -91.68    117.68 o
  12 -11   9        8.91       80.61    108.76 o
  13 -11   9       71.32       38.61    143.06 o
 -12 -10   9      278.10      213.67    102.76 o
 -11 -10   9       55.71       70.45    137.52 o
 -10 -10   9      118.43       74.91    128.45 o
  -9 -10   9      271.37      377.34    100.45 o
  -8 -10   9      217.68      396.11     91.68 o
  -7 -10   9       58.66      -23.54    122.14 o
  -6 -10   9        0.40       14.92     98.30 o
  -5 -10   9       46.76       74.91    102.76 o
  -4 -10   9       51.37      -18.15     95.68 o
  -3 -10   9      174.33      156.13     63.84 o
  -2 -10   9     1166.42     1123.40     80.76 o
  -1 -10   9      136.43        0.00     85.22 o
   0 -10   9     1922.78     1888.38     94.30 o
   1 -10   9     7170.92     6606.42    153.67 o
   2 -10   9      591.00      751.60     63.53 o
   3 -10   9      561.21      499.78     61.22 o
   4 -10   9      647.66      696.99     67.99 o
   5 -10   9       25.73      176.59     52.61 o
   6 -10   9        1.18       56.15     66.91 o
   7 -10   9        1.82      -66.15     87.37 o
   8 -10   9        6.20      155.83     63.22 o
   9 -10   9        2.61       77.38     87.37 o
  10 -10   9        8.30     -111.83    111.83 o
  11 -10   9       22.82       -8.31    117.06 o
  12 -10   9        3.75     -132.60    132.60 o
  13 -10   9      172.80      239.36     99.06 o
 -13  -9   9        0.12       74.45    135.68 o
 -12  -9   9      299.64      367.34    107.68 o
 -11  -9   9        1.92     -140.60    140.60 o
 -10  -9   9      863.18      907.89    111.06 o
  -9  -9   9     1904.10     2086.05    139.06 o
  -8  -9   9      958.63     1118.94    111.22 o
  -7  -9   9      101.46       49.84    104.91 o
  -6  -9   9       54.27      -27.23     99.06 o
  -5  -9   9       20.27      168.44     62.76 o
  -4  -9   9      220.22      194.44     67.07 o
  -3  -9   9      304.91      212.13     57.53 o
  -2  -9   9       24.99       22.61     76.76 o
  -1  -9   9        7.29      121.99     49.22 o
   0  -9   9     6532.01     5755.14    135.21 o
   1  -9   9     4522.93     4875.55    125.68 o
   2  -9   9       82.57      191.51     53.22 o
   3  -9   9      131.72      120.14     49.99 o
   4  -9   9      436.37      354.11     58.76 o
   5  -9   9      350.86      180.90     61.84 o
   6  -9   9      411.00      514.55     69.07 o
   7  -9   9       59.69      236.59     57.22 o
   8  -9   9       85.41      -86.45     86.45 o
   9  -9   9        0.48      -20.92    102.76 o
  10  -9   9       42.46       63.84     73.07 o
  11  -9   9       22.46       73.22     81.07 o
  12  -9   9       32.27       17.69    122.91 o
  13  -9   9       36.28       95.68     88.76 o
 -13  -8   9       12.09       39.69     83.53 o
 -12  -8   9       86.34      211.97     87.84 o
 -11  -8   9        9.54     -123.52    123.52 o
 -10  -8   9     1189.64     1469.36    116.60 o
  -9  -8   9     1920.71     2155.73    128.14 o
  -8  -8   9     1685.29     1623.65    116.75 o
  -7  -8   9      153.55      294.89     67.99 o
  -6  -8   9      156.22      218.13     70.15 o
  -5  -8   9      179.55      387.03     64.61 o
  -4  -8   9     1268.76     1285.84     89.68 o
  -3  -8   9     1643.19     1162.01     80.14 o
  -2  -8   9       49.22      186.75     48.61 o
  -1  -8   9      180.76      150.29     49.53 o
   0  -8   9      604.55      486.09     54.30 o
   1  -8   9      364.40      405.18     54.76 o
   2  -8   9      200.34       99.53     46.61 o
   3  -8   9       44.48       39.38     59.07 o
   4  -8   9      515.83      730.68     63.84 o
   5  -8   9     2162.00     2305.87    102.76 o
   6  -8   9     3319.69     3269.29    118.45 o
   7  -8   9      787.62      851.59     82.76 o
   8  -8   9        3.85      -93.99     93.99 o
   9  -8   9        2.10      103.53     61.07 o
  10  -8   9        2.09      -67.38    109.22 o
  11  -8   9        0.13       40.76    112.60 o
  12  -8   9       54.90      -53.22    112.60 o
  13  -8   9        8.71     -142.75    142.75 o
 -14  -7   9        3.83       79.99    132.75 o
 -13  -7   9        7.31       27.84    129.06 o
 -12  -7   9       19.78      110.91    118.45 o
 -11  -7   9        2.38       51.22     74.91 o
 -10  -7   9      153.68        0.00    115.83 o
  -9  -7   9     1321.42     1483.05    109.37 o
  -8  -7   9       85.89      110.60     71.38 o
  -7  -7   9     1425.62     1566.12     96.76 o
  -6  -7   9     1001.68     1054.79     83.53 o
  -5  -7   9      945.13     1086.48     88.14 o
  -4  -7   9     3948.58     4552.98    135.83 o
  -3  -7   9     1881.96     1656.41     85.53 o
  -2  -7   9        0.14      -11.08     59.38 o
  -1  -7   9      522.17      237.36     42.76 o
   0  -7   9       37.30      -48.46     61.68 o
   1  -7   9        2.99       49.99     66.15 o
   2  -7   9       34.06       34.46     44.15 o
   3  -7   9      105.87       17.23     62.92 o
   4  -7   9     1194.73     1464.28     80.91 o
   5  -7   9     2893.81     2744.12    111.37 o
   6  -7   9     3024.93     2982.86    120.45 o
   7  -7   9      255.47      393.95     66.30 o
   8  -7   9      361.76      361.49     77.84 o
   9  -7   9       76.65      203.82     73.68 o
  10  -7   9       91.21        0.00    112.29 o
  11  -7   9       41.21       24.46    123.06 o
  12  -7   9        2.21       44.61     86.14 o
  13  -7   9       31.36      -29.23    131.37 o
 -15  -6   9       14.60      101.99    136.14 o
 -14  -6   9        3.36     -125.22    125.22 o
 -13  -6   9       66.96       64.76     82.91 o
 -12  -6   9       68.00      110.91     79.68 o
 -11  -6   9       88.46      174.59     75.53 o
 -10  -6   9      170.79      327.19     69.99 o
  -9  -6   9       33.56       24.61     96.91 o
  -8  -6   9      498.38      469.94     67.68 o
  -7  -6   9      978.66     1089.56     81.99 o
  -6  -6   9     1631.39     2064.98     95.07 o
  -5  -6   9     2112.41     2203.42     94.76 o
  -4  -6   9     2670.34     2957.18    108.45 o
  -3  -6   9     1031.81     1167.39     61.84 o
  -2  -6   9     2191.04     1914.23     75.84 o
  -1  -6   9     3939.79     3206.68     94.60 o
   0  -6   9      240.12      192.28     50.30 o
   1  -6   9       28.51      219.05     44.46 o
   2  -6   9      384.02      226.59     46.30 o
   3  -6   9      192.64      300.12     56.45 o
   4  -6   9       58.75       91.83     54.61 o
   5  -6   9      697.94      717.45     67.07 o
   6  -6   9      174.04      272.27     63.84 o
   7  -6   9      322.77      434.41     71.38 o
   8  -6   9     1766.33     1726.40    113.52 o
   9  -6   9      107.78      143.52     72.61 o
  10  -6   9      339.16      431.49     82.91 o
  11  -6   9      221.47      141.67     96.14 o
  12  -6   9        5.49       36.30    125.37 o
  13  -6   9       25.80      272.43     82.45 o
 -15  -5   9       13.73      106.29    115.68 o
 -14  -5   9       52.58      101.53     84.30 o
 -13  -5   9       72.68      169.83     79.84 o
 -12  -5   9      881.61      845.43    101.06 o
 -11  -5   9     1040.09      856.36     96.45 o
 -10  -5   9      617.12      553.93     79.37 o
  -9  -5   9      382.10      513.94     63.68 o
  -8  -5   9        6.22       15.38     79.99 o
  -7  -5   9       39.56      295.96     55.84 o
  -6  -5   9      117.99      174.29     50.76 o
  -5  -5   9     1106.71      869.74     62.30 o
  -4  -5   9      131.75      126.75     43.53 o
  -3  -5   9     9830.81    12715.36    195.21 o
  -2  -5   9    14526.45    16142.79    199.21 o
  -1  -5   9    11502.62    13165.30    179.82 o
   0  -5   9     1796.51     2532.61     89.53 o
   1  -5   9      432.88      307.04     47.07 o
   2  -5   9      730.13     1144.63     68.30 o
   3  -5   9      199.78      369.19     52.92 o
   4  -5   9       15.88      104.45     47.84 o
   5  -5   9      155.65      110.91     55.99 o
   6  -5   9      817.33      739.76     76.76 o
   7  -5   9     1146.74     1097.56     93.68 o
   8  -5   9     1685.81     1614.57    110.60 o
   9  -5   9       45.80      164.29     65.84 o
  10  -5   9       65.96      187.52     79.99 o
  11  -5   9      123.39      200.59     90.45 o
  12  -5   9       14.16      -37.23    139.37 o
  13  -5   9      107.62      137.06     98.91 o
 -16  -4   9       12.89       30.00    137.52 o
 -15  -4   9        5.45      -27.38    119.83 o
 -14  -4   9      237.29       92.14    137.52 o
 -13  -4   9      156.92      366.88     78.76 o
 -12  -4   9      950.55      922.35     97.37 o
 -11  -4   9      651.75      646.07     82.45 o
 -10  -4   9       12.67      -86.30     88.60 o
  -9  -4   9      272.73      138.75     59.53 o
  -8  -4   9        9.75      -14.00     77.84 o
  -7  -4   9      143.08       71.99     49.84 o
  -6  -4   9        5.34       34.46     60.92 o
  -5  -4   9       47.14       10.46     59.99 o
  -4  -4   9       10.82      295.81     44.46 o
  -3  -4   9     3861.03     3902.44    109.68 o
  -2  -4   9     7651.67     9680.19    160.60 o
  -1  -4   9     4500.20     5600.08    122.60 o
   0  -4   9      791.10      727.45     56.92 o
   1  -4   9     2883.43     3208.84     99.37 o
   2  -4   9       75.38      278.58     52.46 o
   3  -4   9     2107.69     2201.11     93.68 o
   4  -4   9     2321.24     1950.99     95.99 o
   5  -4   9       87.43       62.45     77.68 o
   6  -4   9       92.59      235.51     60.76 o
   7  -4   9       94.85      111.37     64.92 o
   8  -4   9      286.08      274.27     71.53 o
   9  -4   9       18.73       81.37     67.68 o
  10  -4   9        3.58      -24.30     99.99 o
  11  -4   9       13.51        8.92    120.91 o
  12  -4   9      109.77      192.59     95.68 o
 -16  -3   9       78.86      133.83     80.91 o
 -15  -3   9       42.26      209.51     86.91 o
 -14  -3   9       69.47      155.37     83.68 o
 -13  -3   9       23.19       28.92     69.07 o
 -12  -3   9      468.90      299.81     80.76 o
 -11  -3   9      212.03      287.50     65.53 o
 -10  -3   9     3114.13     3204.38    123.22 o
  -9  -3   9     3359.54     3061.01    113.68 o
  -8  -3   9     2973.21     2565.22    102.76 o
  -7  -3   9        3.05       54.76     60.92 o
  -6  -3   9      292.00      553.62     51.22 o
  -5  -3   9      179.52      472.25     50.15 o
  -4  -3   9      313.37      282.89     44.61 o
  -3  -3   9     1580.02     1317.99     69.38 o
  -2  -3   9      439.42      477.79     52.76 o
  -1  -3   9      884.59     1172.63     67.99 o
   0  -3   9    15569.35    17486.16    215.82 o
   1  -3   9    14956.62    18397.74    224.28 o
   2  -3   9      132.40      441.79     56.76 o
   3  -3   9     3897.63     3415.58    115.83 o
   4  -3   9      747.73      823.28     73.68 o
   5  -3   9       15.68       70.76     86.60 o
   6  -3   9      487.33      402.57     70.61 o
   7  -3   9        2.65       45.23     61.38 o
   8  -3   9      153.43       63.53     99.83 o
   9  -3   9        5.28     -107.22    107.22 o
  10  -3   9        1.24       25.07     99.83 o
  11  -3   9       47.84      -54.92    120.91 o
  12  -3   9       50.21      169.67     86.14 o
 -16  -2   9       25.56      -73.38    126.29 o
 -15  -2   9        0.72       -8.46    119.37 o
 -14  -2   9        0.06      125.83     70.91 o
 -13  -2   9        1.58       48.61     91.68 o
 -12  -2   9       20.16       12.61     92.45 o
 -11  -2   9     1084.32     1070.48     88.76 o
 -10  -2   9     3376.37     3190.84    123.06 o
  -9  -2   9     4456.12     4252.55    129.52 o
  -8  -2   9       17.45       86.30     49.22 o
  -7  -2   9      423.62      406.26     48.76 o
  -6  -2   9      163.40      -24.15     57.84 o
  -5  -2   9      434.48      672.07     52.76 o
  -4  -2   9     1099.69     1093.71     66.91 o
  -3  -2   9      490.21      242.28     44.92 o
  -2  -2   9        0.04      173.52     44.92 o
  -1  -2   9     1112.85     1257.08     66.61 o
   0  -2   9     4217.70     4696.81    120.91 o
   1  -2   9     2779.83     3988.13    115.06 o
   2  -2   9       92.98      235.66     56.30 o
   3  -2   9     2940.31     3047.93    108.60 o
   4  -2   9      873.38     1035.56     80.76 o
   5  -2   9     1861.71     1918.38    101.68 o
   6  -2   9     2367.30     1967.91    117.37 o
   7  -2   9      616.56      651.00     90.14 o
   8  -2   9       94.17       73.99    113.83 o
   9  -2   9        2.97      -44.15     73.99 o
  10  -2   9       37.87      -96.45    119.83 o
  11  -2   9       16.48     -128.14    128.14 o
  12  -2   9        0.75       51.84    126.45 o
 -17  -1   9       63.03      120.75     92.76 o
 -16  -1   9       17.39      -35.23     91.07 o
 -15  -1   9       18.62       92.91     71.99 o
 -14  -1   9       19.89       22.00     96.30 o
 -13  -1   9       12.04      -33.23     92.14 o
 -12  -1   9       54.43       41.84     87.99 o
 -11  -1   9       85.41       61.99     58.45 o
 -10  -1   9      694.31      604.39     68.30 o
  -9  -1   9      581.34      568.39     67.07 o
  -8  -1   9        4.85       16.00     58.30 o
  -7  -1   9     1792.63     1360.29     74.14 o
  -6  -1   9      456.52      561.47     54.76 o
  -5  -1   9     7126.85     6418.90    134.29 o
  -4  -1   9     6189.50     5464.25    124.45 o
  -3  -1   9     1019.96     1127.86     64.92 o
  -2  -1   9       57.93      218.28     48.30 o
  -1  -1   9      241.02      122.45     46.46 o
   0  -1   9        0.64       60.45     46.76 o
   1  -1   9       50.01       43.07     71.84 o
   2  -1   9       52.55      251.05     53.53 o
   3  -1   9       21.77      116.45     58.30 o
   4  -1   9     1680.74     1938.53    103.99 o
   5  -1   9     3811.63     3703.85    137.98 o
   6  -1   9     2027.95     2252.03    119.52 o
   7  -1   9      406.10      379.65     87.22 o
   8  -1   9      136.46       85.53    125.98 o
   9  -1   9       76.66       93.07     87.53 o
  10  -1   9       31.41      142.14     86.30 o
  11  -1   9       17.03      114.45     92.76 o
 -17   0   9      529.94      385.64    114.91 o
 -16   0   9      120.63       77.53    112.45 o
 -15   0   9       59.75      141.06     78.61 o
 -14   0   9       36.01      -42.46    104.29 o
 -13   0   9       29.22        6.46     83.22 o
 -12   0   9       14.44       75.22     80.30 o
 -11   0   9        0.10      -71.68     71.68 o
 -10   0   9      105.97      281.66     53.38 o
  -9   0   9      455.64      467.48     61.84 o
  -8   0   9      102.13      185.67     51.07 o
  -7   0   9      931.33      622.23     58.76 o
  -6   0   9      363.58      504.86     51.99 o
  -5   0   9     3821.24     3327.74    103.83 o
  -4   0   9     4301.58     3889.52    110.14 o
  -3   0   9       17.81      265.51     44.76 o
  -2   0   9     3347.53     3584.02    110.29 o
  -1   0   9     2355.47     2240.49     92.60 o
   0   0   9       92.60      136.75     47.69 o
   1   0   9       87.92       31.53     69.84 o
   2   0   9       23.65       -9.54     75.84 o
   3   0   9      235.13      319.50     60.30 o
   4   0   9      770.39      945.11     79.68 o
   5   0   9      816.59      847.90     83.22 o
   6   0   9      425.08      386.57     91.22 o
   7   0   9      160.55      294.12     86.60 o
   8   0   9      753.02      722.22    111.06 o
   9   0   9       56.27     -123.06    123.06 o
  10   0   9       90.45      293.35     91.37 o
  11   0   9      130.20      -31.38    151.83 o
 -17   1   9      255.72      321.96     99.37 o
 -16   1   9       41.24       75.68    107.83 o
 -15   1   9       29.72      118.14     74.14 o
 -14   1   9      126.46      217.20     74.30 o
 -13   1   9      411.92      405.95     67.07 o
 -12   1   9     1623.33     1520.89    100.14 o
 -11   1   9      709.53      779.60     72.61 o
 -10   1   9      229.89      204.13     55.07 o
  -9   1   9      196.11      301.19     55.99 o
  -8   1   9       56.72      249.05     45.99 o
  -7   1   9      296.05      267.81     51.84 o
  -6   1   9        3.94      118.75     41.84 o
  -5   1   9      594.02      295.04     50.15 o
  -4   1   9      842.52     1361.06     75.53 o
  -3   1   9     6418.97     6705.02    142.60 o
  -2   1   9    14313.46    15236.28    217.67 o
  -1   1   9     5264.88     5520.40    140.14 o
   0   1   9       35.33      -53.53     76.61 o
   1   1   9      422.38      326.58     57.38 o
   2   1   9      201.76      213.05     59.22 o
   3   1   9       22.45      -39.07     82.76 o
   4   1   9       51.09       84.76     88.14 o
   5   1   9      108.45       52.92     94.76 o
   6   1   9      354.49      418.10     79.53 o
   7   1   9      687.29      527.01    106.60 o
   8   1   9      491.68      420.56    100.30 o
   9   1   9       32.71       18.61    114.45 o
  10   1   9      554.36      660.84    110.45 o
 -17   2   9       10.15       18.00    119.68 o
 -16   2   9       13.01       82.14    103.83 o
 -15   2   9       67.38       67.07    111.83 o
 -14   2   9        4.54       20.31    100.30 o
 -13   2   9      796.17      681.61     88.91 o
 -12   2   9     2813.82     2703.98    127.37 o
 -11   2   9     1327.11     1420.90     94.91 o
 -10   2   9        9.77       82.61     47.38 o
  -9   2   9        2.57       21.84     63.22 o
  -8   2   9        9.79      112.45     41.07 o
  -7   2   9      206.71      231.51     48.76 o
  -6   2   9      359.00      368.26     53.99 o
  -5   2   9       73.32      169.83     43.53 o
  -4   2   9     1592.94     2021.60     85.22 o
  -3   2   9     2084.29     1697.48     86.76 o
  -2   2   9     2823.02     3060.24    106.29 o
  -1   2   9      719.51      656.23     70.61 o
   0   2   9      595.18      564.70     65.84 o
   1   2   9      720.57      795.90     72.61 o
   2   2   9      119.09      169.83     62.76 o
   3   2   9      856.77      995.57     87.53 o
   4   2   9      323.95      400.41     79.53 o
   5   2   9        3.85       76.45     67.38 o
   6   2   9      178.13      227.20     79.84 o
   7   2   9      221.39      288.43     90.76 o
   8   2   9        0.35      139.37     78.76 o
   9   2   9       35.45       29.23    125.06 o
  10   2   9      130.50      130.91     99.53 o
 -18   3   9        0.59     -132.45    132.45 o
 -17   3   9        0.80       57.99     85.37 o
 -16   3   9        4.31      -97.37    120.91 o
 -15   3   9        0.18       29.53     97.22 o
 -14   3   9       90.12        6.77     70.45 o
 -13   3   9      398.59      512.71     73.68 o
 -12   3   9     1180.56      977.11     91.22 o
 -11   3   9       56.91      -20.77     87.84 o
 -10   3   9      911.55      789.90     77.38 o
  -9   3   9     1292.32     1306.92     80.61 o
  -8   3   9        0.29       17.07     65.07 o
  -7   3   9      315.85      207.51     54.30 o
  -6   3   9       25.21       28.30     56.15 o
  -5   3   9       46.38       44.61     63.68 o
  -4   3   9       66.94      191.98     48.76 o
  -3   3   9      327.57      132.60     52.46 o
  -2   3   9       34.83       32.30     78.76 o
  -1   3   9       12.31      100.60     55.53 o
   0   3   9      996.98     1054.49     86.60 o
   1   3   9      403.14      716.68     76.76 o
   2   3   9      794.94      910.66     89.22 o
   3   3   9     3523.51     3309.75    136.91 o
   4   3   9      860.44      864.97     99.22 o
   5   3   9        6.23       29.69     70.91 o
   6   3   9        4.76        8.00    116.60 o
   7   3   9       29.17      208.74     80.45 o
   8   3   9       24.38       75.53    125.22 o
   9   3   9        1.31        0.00    134.75 o
 -18   4   9       57.39       57.84    118.14 o
 -17   4   9       43.14      -88.30    131.98 o
 -16   4   9       22.08     -123.06    123.06 o
 -15   4   9      117.09      136.75     74.30 o
 -14   4   9      107.69       77.99     68.76 o
 -13   4   9        6.95      118.45     58.76 o
 -12   4   9        2.82       22.92     84.14 o
 -11   4   9     1488.63     1500.74     98.91 o
 -10   4   9     3205.32     3101.77    126.60 o
  -9   4   9     3142.71     3127.46    117.99 o
  -8   4   9      172.63      117.22     54.92 o
  -7   4   9      390.13      271.35     59.53 o
  -6   4   9       50.65       86.76     46.92 o
  -5   4   9      148.61      191.82     55.99 o
  -4   4   9      432.61      352.11     59.22 o
  -3   4   9       33.32      -42.46     71.53 o
  -2   4   9        2.51       49.99     74.30 o
  -1   4   9      339.99      194.75     66.91 o
   0   4   9     1943.15     2131.43    109.37 o
   1   4   9      458.60      852.97     86.45 o
   2   4   9      744.64      606.69     87.84 o
   3   4   9     1195.78      992.95    103.22 o
   4   4   9       17.90       47.38     71.07 o
   5   4   9      447.78      484.56     89.68 o
   6   4   9      663.10      710.53    111.37 o
   7   4   9        1.64      -64.30    131.06 o
   8   4   9       14.77      149.06     90.45 o
   9   4   9        0.05      -32.15    161.06 o
 -18   5   9       16.69       91.07     86.45 o
 -17   5   9        3.17       -8.77    131.06 o
 -16   5   9        3.24       16.15    107.37 o
 -15   5   9      196.45      231.05     74.91 o
 -14   5   9       22.82       82.45     93.68 o
 -13   5   9        0.04       69.99     85.07 o
 -12   5   9       11.20       64.92     58.76 o
 -11   5   9     1446.19     1442.90     97.06 o
 -10   5   9     1016.88     1279.69     89.84 o
  -9   5   9      360.55      370.11     61.38 o
  -8   5   9      118.20      117.37     51.07 o
  -7   5   9      251.90      362.42     61.07 o
  -6   5   9      466.42      534.24     67.84 o
  -5   5   9     3571.10     3472.65    128.60 o
  -4   5   9     2633.51     2770.74    116.14 o
  -3   5   9      269.11      312.42     69.99 o
  -2   5   9       13.50      -54.30     78.14 o
  -1   5   9      235.13      199.82     64.76 o
   0   5   9      256.20      425.18     74.61 o
   1   5   9      573.75      672.84     82.91 o
   2   5   9        0.27      106.60     63.53 o
   3   5   9      220.16      142.75     78.91 o
   4   5   9      788.14      619.15     99.53 o
   5   5   9     1310.82     1384.45    117.83 o
   6   5   9      815.49      742.52    109.99 o
   7   5   9       14.85     -135.06    135.06 o
   8   5   9       17.15      -42.15     98.45 o
 -17   6   9      201.22      234.89    102.45 o
 -16   6   9       41.04        8.31    113.83 o
 -15   6   9      110.69      261.35     77.99 o
 -14   6   9       40.94       73.84     73.84 o
 -13   6   9        9.77      -52.30     88.76 o
 -12   6   9       26.20      159.21     61.22 o
 -11   6   9        4.22      132.91     59.38 o
 -10   6   9        6.76       65.99     77.22 o
  -9   6   9       48.15       84.45     53.84 o
  -8   6   9       88.35      143.98     55.38 o
  -7   6   9      486.72      501.63     69.68 o
  -6   6   9      190.55      308.12     65.07 o
  -5   6   9     3169.70     3400.81    130.45 o
  -4   6   9     1759.18     2050.36    107.37 o
  -3   6   9       90.24       67.07     86.60 o
  -2   6   9      134.49      144.91     62.92 o
  -1   6   9       14.90       56.61     83.53 o
   0   6   9       62.11       66.45    102.45 o
   1   6   9        1.70       63.38     99.68 o
   2   6   9       31.68     -108.76    108.76 o
   3   6   9      223.21      189.67     77.84 o
   4   6   9      434.09      269.51    100.30 o
   5   6   9      283.49      265.66     95.99 o
   6   6   9      230.13      241.35     95.68 o
   7   6   9        4.45       30.92    144.60 o
 -17   7   9      285.53      395.64     99.99 o
 -16   7   9       10.82       25.07    107.22 o
 -15   7   9       71.84      174.59     74.45 o
 -14   7   9       33.66       50.76    106.76 o
 -13   7   9      253.04      285.04     74.30 o
 -12   7   9      335.16      326.58     83.53 o
 -11   7   9      133.46      209.82     67.68 o
 -10   7   9       81.13      102.14     59.38 o
  -9   7   9       21.26      -77.84     77.84 o
  -8   7   9       94.21       11.23     86.45 o
  -7   7   9       33.75       55.53     85.53 o
  -6   7   9        0.17      -11.23     84.14 o
  -5   7   9      331.32      284.12     67.22 o
  -4   7   9       52.18      204.59     62.45 o
  -3   7   9     1581.81     1621.03    105.99 o
  -2   7   9     3406.37     3233.29    149.37 o
  -1   7   9      260.85      385.18     75.07 o
   0   7   9        5.82      147.21     70.15 o
   1   7   9      224.18      300.12     81.84 o
   2   7   9        6.08       72.45     76.45 o
   3   7   9        1.06     -110.91    115.83 o
   4   7   9        0.63     -126.75    137.98 o
   5   7   9        7.24        9.69    127.83 o
   6   7   9        2.41      -41.23    141.21 o
 -17   8   9       62.75       73.38    121.68 o
 -16   8   9        1.06      -51.22    112.76 o
 -15   8   9        9.50      -87.99    116.14 o
 -14   8   9       13.91       22.46     73.68 o
 -13   8   9      818.84      936.35     99.83 o
 -12   8   9     1249.84     1411.83    117.06 o
 -11   8   9      572.63      567.78     83.99 o
 -10   8   9        8.24       31.23     83.37 o
  -9   8   9        5.85       51.84     59.53 o
  -8   8   9       72.65       -6.15     98.91 o
  -7   8   9        8.47       54.45     80.45 o
  -6   8   9       80.25      -95.68     95.68 o
  -5   8   9        0.32      -92.60     92.60 o
  -4   8   9      947.29      828.05     93.99 o
  -3   8   9     2494.96     2212.19    122.14 o
  -2   8   9     1142.30     1027.87    100.45 o
  -1   8   9      322.78      166.75     80.91 o
   0   8   9      319.09      318.88     89.68 o
   1   8   9      230.99      348.26     85.22 o
   2   8   9       37.00       73.53     85.53 o
   3   8   9      127.33       91.83    144.91 o
   4   8   9        6.21      -29.23    142.14 o
   5   8   9       13.85       82.91    127.52 o
 -17   9   9        5.57      -56.45     90.76 o
 -16   9   9        7.47        8.92    108.60 o
 -15   9   9        0.31       58.15     97.99 o
 -14   9   9       12.91       15.69    109.22 o
 -13   9   9      427.14      324.27     91.99 o
 -12   9   9      645.05      877.43     96.45 o
 -11   9   9       17.54       -6.77     97.99 o
 -10   9   9      250.71      244.28     78.14 o
  -9   9   9      200.67       59.38    107.53 o
  -8   9   9       60.07       -6.61     94.91 o
  -7   9   9       90.87      207.36     72.30 o
  -6   9   9       44.60      -98.60     98.60 o
  -5   9   9       60.91      -87.99     95.07 o
  -4   9   9      130.87      199.21     76.30 o
  -3   9   9        6.17     -110.14    110.14 o
  -2   9   9        8.01      -45.99    117.52 o
  -1   9   9      184.97      313.50     82.91 o
   0   9   9      103.54       79.99     85.07 o
   1   9   9        0.24      -44.15    128.45 o
   2   9   9      204.10      260.28    102.14 o
   3   9   9      662.91      761.14    115.22 o
   4   9   9      127.80      -83.22    162.44 o
 -16  10   9       18.53      -83.07     83.07 o
 -15  10   9        1.95      134.45     78.14 o
 -14  10   9       75.61      -49.53    121.22 o
 -13  10   9        8.71      102.45    104.29 o
 -12  10   9       64.76       45.38    108.45 o
 -11  10   9      236.91       73.68    117.83 o
 -10  10   9      617.15      757.45    101.83 o
  -9  10   9      336.34      431.95     87.07 o
  -8  10   9      110.06       85.68    100.60 o
  -7  10   9      479.15      511.48     94.60 o
  -6  10   9      176.14      376.11     74.30 o
  -5  10   9        0.06       66.61     72.45 o
  -4  10   9       30.58      -61.07     96.76 o
  -3  10   9      253.16      139.21     83.84 o
  -2  10   9      155.26       75.38    121.99 o
  -1  10   9       35.95     -121.68    121.68 o
   0  10   9        9.93       81.99     86.45 o
   1  10   9       50.09      271.51     87.84 o
   2  10   9      550.03      494.71    113.83 o
   3  10   9      463.95      341.80    119.22 o
 -15  11   9       19.07       13.54     88.76 o
 -14  11   9        9.91      -17.23    113.22 o
 -13  11   9        0.09      -49.84    113.22 o
 -12  11   9       58.67      104.60    111.83 o
 -11  11   9        2.13      220.13     69.07 o
 -10  11   9      516.83      463.64     95.37 o
  -9  11   9       28.23      -31.07    116.14 o
  -8  11   9       90.58      166.29     78.30 o
  -7  11   9       81.64      209.97     78.61 o
  -6  11   9       20.98      -55.22    113.99 o
  -5  11   9      491.90      322.88    105.68 o
  -4  11   9      245.13      187.52     92.76 o
  -3  11   9       34.98       78.30     85.84 o
  -2  11   9       24.97      263.81     83.22 o
  -1  11   9        0.02     -143.21    143.21 o
   0  11   9        1.13     -141.06    141.06 o
   1  11   9        2.24     -123.06    133.06 o
 -15  12   9      145.33      237.66     98.45 o
 -14  12   9       86.07      242.28     91.68 o
 -13  12   9       13.55      -35.38    106.91 o
 -12  12   9        0.10     -111.99    113.37 o
 -11  12   9        3.77      -42.15    129.83 o
 -10  12   9       20.75       16.77    109.22 o
  -9  12   9        2.08      112.60     75.38 o
  -8  12   9        1.42      -24.92    112.76 o
  -7  12   9       19.71      272.74     76.91 o
  -6  12   9      497.36      592.54    100.30 o
  -5  12   9     1175.94      904.35    128.60 o
  -4  12   9      652.95      379.18    108.91 o
  -3  12   9       45.00      122.29    126.45 o
  -2  12   9       10.91     -137.06    137.06 o
  -1  12   9        0.14      -81.07    141.98 o
   0  12   9        8.91      -63.07    136.44 o
 -13  13   9       17.51       75.53    125.22 o
 -12  13   9       28.78      124.75     86.60 o
 -11  13   9        9.14      -72.91    117.68 o
 -10  13   9        2.30      117.68     79.53 o
  -9  13   9        6.86       -8.92    107.68 o
  -8  13   9        8.78        9.08    113.06 o
  -7  13   9       13.07       54.76    124.29 o
  -6  13   9       40.65      101.99    127.98 o
  -5  13   9      121.93      133.21    134.60 o
  -4  13   9        6.31     -134.29    134.29 o
  -3  13   9       70.43      342.11     84.14 o
 -11  14   9       86.09       88.60    139.52 o
 -10  14   9        1.11       77.84    124.91 o
  -9  14   9        0.28       19.38    122.29 o
  -8  14   9        2.73      -68.30    116.75 o
  -7  14   9       31.38      103.68     89.37 o
  -6  14   9       34.99       20.31    133.52 o
   0 -18  10      131.93       29.69    140.75 o
   1 -18  10       21.32      126.14    134.75 o
   2 -18  10        0.04        9.38    132.29 o
   3 -18  10       87.59       84.30    113.68 o
   4 -18  10       81.71      335.34     85.37 o
   5 -18  10        0.36      -55.84    129.37 o
   6 -18  10        0.01       51.84     87.07 o
   7 -18  10       20.89       67.22    129.21 o
  -3 -17  10       21.61     -143.98    156.44 o
  -2 -17  10      431.19      367.65    105.68 o
  -1 -17  10      298.80      495.02    100.45 o
   0 -17  10        0.76      -45.84    136.60 o
   1 -17  10      136.13      232.28     93.99 o
   2 -17  10        4.84      -69.84    125.68 o
   3 -17  10      339.60      331.65     95.37 o
   4 -17  10      172.48      171.98     97.37 o
   5 -17  10      124.58       34.61    128.29 o
   6 -17  10       25.43     -112.29    112.29 o
   7 -17  10       19.46     -108.76    108.76 o
   8 -17  10        2.03      111.37    128.60 o
   9 -17  10       14.38     -115.52    133.21 o
  -5 -16  10       10.52      -42.76    157.67 o
  -4 -16  10        0.11      -80.14    140.29 o
  -3 -16  10        7.83      -75.68    140.44 o
  -2 -16  10       28.04      -90.30    131.37 o
  -1 -16  10        0.11     -127.06    127.06 o
   0 -16  10      147.33      239.82     88.30 o
   1 -16  10      201.21      187.52     87.99 o
   2 -16  10        0.07      123.83     73.38 o
   3 -16  10      276.28      103.06     94.76 o
   4 -16  10      144.31       71.53    126.91 o
   5 -16  10       49.87       80.45    114.29 o
   6 -16  10       38.72      193.05     73.68 o
   7 -16  10        0.64      -25.38    121.68 o
   8 -16  10       22.66      -26.30    112.60 o
   9 -16  10        1.83       73.07     80.45 o
  10 -16  10        1.03     -131.21    131.21 o
  -6 -15  10        8.58      116.75    129.68 o
  -5 -15  10       62.42     -141.37    141.37 o
  -4 -15  10      322.37      291.66    100.45 o
  -3 -15  10      310.30      278.58    101.06 o
  -2 -15  10        9.51     -129.52    129.52 o
  -1 -15  10        0.14       71.53    107.53 o
   0 -15  10      139.51      195.36     80.45 o
   1 -15  10      144.92      160.13     85.68 o
   2 -15  10       23.81      102.60     68.15 o
   3 -15  10      118.58      131.52     73.07 o
   4 -15  10        0.06       73.53     91.22 o
   5 -15  10      315.81      273.50     89.53 o
   6 -15  10      663.01      758.37     98.76 o
   7 -15  10      426.86      295.04     89.68 o
   8 -15  10        5.58      -16.61    109.06 o
   9 -15  10        2.95      -26.15    123.68 o
  10 -15  10       32.60        9.23    125.83 o
  11 -15  10        6.40        0.00    130.60 o
  -8 -14  10       78.65      -23.07    161.52 o
  -7 -14  10      203.99      -32.00    172.90 o
  -6 -14  10       46.49      153.83    103.37 o
  -5 -14  10      692.07      547.01    110.76 o
  -4 -14  10     1546.51     1720.40    135.98 o
  -3 -14  10     1585.19     1451.36    124.14 o
  -2 -14  10      444.44      500.25     91.53 o
  -1 -14  10      157.48      305.50     68.45 o
   0 -14  10       75.81      -69.68     93.99 o
   1 -14  10        4.29      112.14     71.53 o
   2 -14  10        0.93       20.15     95.37 o
   3 -14  10        1.47       40.30     62.45 o
   4 -14  10      208.23      300.89     77.07 o
   5 -14  10     1151.41     1142.63    105.22 o
   6 -14  10     2101.92     1903.00    132.45 o
   7 -14  10      691.02      695.15     87.68 o
   8 -14  10        5.41       31.69    105.68 o
   9 -14  10       25.39       41.84    106.14 o
  10 -14  10      253.25       66.61     92.45 o
  11 -14  10      189.27      212.59     98.60 o
  -9 -13  10       73.28      -45.38    160.60 o
  -8 -13  10       23.88       86.91    151.52 o
  -7 -13  10       38.66     -111.22    154.90 o
  -6 -13  10      109.70      158.13    101.68 o
  -5 -13  10      458.43      452.56    112.45 o
  -4 -13  10     1348.78     1231.54    121.52 o
  -3 -13  10        0.38       58.61     99.06 o
  -2 -13  10       41.05       97.22     99.68 o
  -1 -13  10      521.89      306.58     87.07 o
   0 -13  10       33.01      -44.46     94.30 o
   1 -13  10       30.72       87.07     95.53 o
   2 -13  10        2.17      -24.77     95.07 o
   3 -13  10        8.04       75.07     89.37 o
   4 -13  10        6.56      -19.23     94.45 o
   5 -13  10       92.06      -52.76    106.60 o
   6 -13  10      246.29       -6.92    111.37 o
   7 -13  10       11.06      -14.46    102.30 o
   8 -13  10      116.04      228.28     77.53 o
   9 -13  10        0.14      -72.76     99.99 o
  10 -13  10      269.96      422.41     89.22 o
  11 -13  10      400.22      586.08    104.91 o
  12 -13  10       97.36       89.22    154.29 o
 -10 -12  10      344.82      177.21    121.68 o
  -9 -12  10      332.00       99.68    110.76 o
  -8 -12  10       18.37      -39.84    127.98 o
  -7 -12  10        0.95       47.53    144.75 o
  -6 -12  10      156.28      188.28     84.45 o
  -5 -12  10       94.66      270.43     79.22 o
  -4 -12  10        2.29       29.07     95.22 o
  -3 -12  10      745.70      564.55     89.37 o
  -2 -12  10     3683.01     3495.26    148.60 o
  -1 -12  10     4069.79     3593.25    141.52 o
   0 -12  10      719.77      581.16     75.53 o
   1 -12  10      168.60      276.74     64.15 o
   2 -12  10        5.04       62.92     79.07 o
   3 -12  10      316.74      250.43     66.76 o
   4 -12  10       75.82      113.83     61.22 o
   5 -12  10        3.05      -12.46     81.99 o
   6 -12  10      102.83       85.07     95.07 o
   7 -12  10      163.78      283.66     73.07 o
   8 -12  10      332.68      540.70     82.30 o
   9 -12  10      218.52      157.06     78.61 o
  10 -12  10       20.28       67.53    115.68 o
  11 -12  10       81.48       81.68    137.98 o
  12 -12  10       21.52     -136.14    136.14 o
 -11 -11  10      473.19      419.33    127.22 o
 -10 -11  10       44.20      214.74     99.53 o
  -9 -11  10        4.41      -48.15    133.98 o
  -8 -11  10        7.94       45.69    113.83 o
  -7 -11  10        4.90        8.61     88.30 o
  -6 -11  10        0.66       48.92     82.91 o
  -5 -11  10        2.62       96.30    105.99 o
  -4 -11  10        1.87       99.99    103.83 o
  -3 -11  10      775.83      945.58     90.91 o
  -2 -11  10     2467.58     2130.05    114.45 o
  -1 -11  10     1838.98     1905.15    100.91 o
   0 -11  10      383.51      449.79     66.30 o
   1 -11  10     2203.27     2111.43    105.99 o
   2 -11  10       66.64       10.77     90.76 o
   3 -11  10     1499.99     1444.13     91.83 o
   4 -11  10     1278.65     1317.68     94.14 o
   5 -11  10      284.27      354.42     67.68 o
   6 -11  10        2.64      -62.92     83.53 o
   7 -11  10        1.21      127.37     58.76 o
   8 -11  10       14.07       78.76     94.30 o
   9 -11  10       83.38       30.77    109.68 o
  10 -11  10        3.08      104.14     65.38 o
  11 -11  10       24.24      115.99     75.22 o
  12 -11  10       98.77      105.37    130.29 o
 -12 -10  10      114.81      171.83    103.06 o
 -11 -10  10        0.44     -111.37    161.06 o
 -10 -10  10      215.11       28.61    158.29 o
  -9 -10  10      939.94      956.04    121.06 o
  -8 -10  10       76.35      -41.99    125.22 o
  -7 -10  10      122.13     -134.75    134.75 o
  -6 -10  10      178.06      499.94     81.99 o
  -5 -10  10      186.60      174.59     78.45 o
  -4 -10  10       17.07      -30.77     91.99 o
  -3 -10  10       91.85       22.46     83.07 o
  -2 -10  10      130.64      277.97     59.68 o
  -1 -10  10        8.35       83.53     53.38 o
   0 -10  10      970.30     1267.08     82.30 o
   1 -10  10     2233.21     2139.74     97.53 o
   2 -10  10      126.38       54.92     85.22 o
   3 -10  10     3394.01     3146.54    117.68 o
   4 -10  10     1913.18     2314.18    105.99 o
   5 -10  10      185.97      262.89     63.38 o
   6 -10  10       79.78      161.36     62.61 o
   7 -10  10        0.04       19.69     96.60 o
   8 -10  10        6.51      -14.15     95.22 o
   9 -10  10       14.67       64.45     68.61 o
  10 -10  10       50.20       48.92    109.37 o
  11 -10  10      137.33       43.99     83.07 o
  12 -10  10      129.96       51.84     92.45 o
 -13  -9  10        7.10        0.00    154.75 o
 -12  -9  10       55.39      -29.84    149.52 o
 -11  -9  10       62.80      331.65     90.76 o
 -10  -9  10      398.93      545.01     99.06 o
  -9  -9  10     1944.97     2005.91    135.06 o
[truncated: 249,709 more chars]
